# Supplementary material for: Comparative physiochemical and transcriptomic analysis reveals the influences of cross-pollination on ovary and fruit development in pummelo (Citrus maxima)
Source: Sci Rep. 2023 Nov 4;13:19081. doi: 10.1038/s41598-023-46058-3 (PMC10625566; doi:10.1038/s41598-023-46058-3)
Supplement: Supplementary file 2 — Supplementary Table S1. [file 41598_2023_46058_MOESM2_ESM.xls]

## Sheet: Sheet1
Supplemental Table S1： Information of the primers used for qRT-PCR
Gene ID	Gene Name	Primer Sequences（5'to3'）		Tm (℃)
		Forword	Reverse
	Actin (Act)	ATCTGCTGGAAGGTGCTGAG	CCAAGCCCAGCATGAAGATCAA	56
cg5g037090	putative indole-3-acetic acid-amido synthetase GH3.9（GH3.9）	CTCAATTCTGGTTTGTGCATC	CTCAGTTAGCAGGAACCCAA	56
cg6g008620	Myb-related protein 306 (MYB306)	GAACATTTCCCGTCTGCTC	CAACCGAATTCTCAATGCTT	56
cg5g001540	Probable WRKY transcription factor 41 (WRKY41)	TCTCCTTTCTCTTTTCCGACA	TAAAAGTTTGATTCCGCTGCT	56
cg4g013930	Cellulose synthase-like protein E6 (CSPE6)	AATCAATGTATTTCAAACCGAAC	AAATTTGATCTTGCCATGACC	56
cg4g022120	Xyloglucan endotransglucosylase/hydrolase protein 22 (XYL22)	TGTCTTCTTTGTTGATGGCAC	TTGTAGCCCAGTCATCAGC	56
cg5g035420	Ent-copalyl diphosphate synthase (CPS)	AGACTCTTTATAGGATGCCTT	TTTACATGCTGCGTACCAC	56
