# Supplementary material for: Comparative physiochemical and transcriptomic analysis reveals the influences of cross-pollination on ovary and fruit development in pummelo (Citrus maxima)
Source: Sci Rep. 2023 Nov 4;13:19081. doi: 10.1038/s41598-023-46058-3 (PMC10625566; doi:10.1038/s41598-023-46058-3)
Supplement: Supplementary file 3 — Supplementary Table S2. [file 41598_2023_46058_MOESM3_ESM.xlsx]

## Sheet: Sheet1
Supplemental Table S2： Statistical results of the transcriptome data of GXO and SJO
Summary	GXO1	GXO2	GXO3	SJO1	SJO2	SJO3
Total Raw Reads	68521468	66296176	60743342	57603448	68002802	59918488
Clean Raw Reads	67434222	65206870	59667116	56711250	66939072	59110840
Total mapped	56761161	54863138	50315804	48031039	56732607	48554648
Total mapped rate	0.8417	0.8414	0.8433	0.8469	0.8475	0.8214
Multiple mapped	1331364	1267585	1181242	1116827	1319110	1136752
Multiple mapped rate	0.0197	0.0194	0.0198	0.0197	0.0197	0.0192
Uniquely mapped	55429797	53595553	49134562	46914212	55413497	47417896
Uniquely mapped rate	0.822	0.8219	0.8235	0.8272	0.8278	0.8022
