# Supplementary material for: Comparative physiochemical and transcriptomic analysis reveals the influences of cross-pollination on ovary and fruit development in pummelo (Citrus maxima)
Source: Sci Rep. 2023 Nov 4;13:19081. doi: 10.1038/s41598-023-46058-3 (PMC10625566; doi:10.1038/s41598-023-46058-3)
Supplement: Supplementary file 4 — Supplementary Table S3. [file 41598_2023_46058_MOESM4_ESM.xls]

## Sheet: Table S3
Supplemental Table S3: PageMan enrichment analysis results of the DEGs identified between GXO and SJO.
bin	name	elements	p-value
24	Solute transport	32	8.901466980797543E-4
24.2.1	Solute transport.carrier-mediated transport.DMT superfamily	5	0.0019709879042821583
24.2	Solute transport.carrier-mediated transport	26	0.002189104059448981
50.3.2	Enzyme classification.EC_3 hydrolases.EC_3.2 glycosylase	4	0.002793431399499121
24.2.1.5	Solute transport.carrier-mediated transport.DMT superfamily.solute transporter *(UmamiT)	4	0.004034850546881154
21.3	Cell wall organisation.pectin	4	0.009106956911626163
15	RNA biosynthesis	68	0.009418971717128022
15.5	RNA biosynthesis.transcriptional regulation	67	0.014495303974313645
11	Phytohormone action	22	0.017702325269533553
21	Cell wall organisation	6	0.018433667110431356
15.5.9	RNA biosynthesis.transcriptional regulation.AP2/ERF transcription factor superfamily	15	0.04654164271418204
15.5.9.1	RNA biosynthesis.transcriptional regulation.AP2/ERF transcription factor superfamily.transcription factor (ERF) activities	15	0.04654164271418204
11.6.1	Phytohormone action.gibberellin.biosynthesis	2	0.047600436732856105
24.2.4	Solute transport.carrier-mediated transport.MOP superfamily	2	0.06880011938726893
24.2.4.1	Solute transport.carrier-mediated transport.MOP superfamily.MATE family	2	0.06880011938726893
24.2.4.1.1	Solute transport.carrier-mediated transport.MOP superfamily.MATE family.metabolite transporter *(DTX)	2	0.06880011938726893
11.6	Phytohormone action.gibberellin	3	0.07228172934692526
25	Nutrient uptake	3	0.07450919702460655
27.1.9	Multi-process regulation.circadian clock system.night-time repressor *(COR27)	3	0.07507474092247901
15.5.10.5	RNA biosynthesis.transcriptional regulation.C2H2 transcription factor superfamily.subclass ZAT transcription factor	3	0.07621634450824333
11.10.1	Phytohormone action.signalling peptides.NCRP (non-cysteine-rich-peptide) category	9	0.08595622773046929
21.3.1	Cell wall organisation.pectin.homogalacturonan	2	0.08895053178673636
21.3.1.2	Cell wall organisation.pectin.homogalacturonan.modification and degradation	2	0.08895053178673636
21.3.1.2.2	Cell wall organisation.pectin.homogalacturonan.modification and degradation.pectin methylesterase inhibitor	2	0.08895053178673636
15.5.40	RNA biosynthesis.transcriptional regulation.LIM-type transcription factor	1	0.09041873374565301
4.2.2	Amino acid metabolism.aspartate group amino acid biosynthesis.aspartate-derived amino acids	2	0.09055520795836203
4.2.2.8	Amino acid metabolism.aspartate group amino acid biosynthesis.aspartate-derived amino acids.isoleucine	2	0.09055520795836203
4.2.2.8.6	Amino acid metabolism.aspartate group amino acid biosynthesis.aspartate-derived amino acids.isoleucine.valine/leucine/isoleucine aminotransferase	2	0.09055520795836203
4.3	Amino acid metabolism.pyruvate group amino acid biosynthesis	2	0.09055520795836203
4.3.2	Amino acid metabolism.pyruvate group amino acid biosynthesis.pyruvate-derived amino acids	2	0.09055520795836203
4.3.2.4	Amino acid metabolism.pyruvate group amino acid biosynthesis.pyruvate-derived amino acids.valine/leucine/isoleucine aminotransferase	2	0.09055520795836203
4.6.7	Amino acid metabolism.amino acid degradation.branched-chain amino acids	2	0.09055520795836203
4.6.7.1	Amino acid metabolism.amino acid degradation.branched-chain amino acids.branched-chain aminotransferase *(BCAT)	2	0.09055520795836203
24.2.11	Solute transport.carrier-mediated transport.ZIP family	2	0.09136623490815228
24.2.11.1	Solute transport.carrier-mediated transport.ZIP family.metal cation transporter *(ZIP)	2	0.09136623490815228
27.8	Multi-process regulation.calcium-dependent signalling	5	0.09672808861824977
11.10	Phytohormone action.signalling peptides	10	0.09845096142821783
9.2.2.8	Secondary metabolism.phenolics.flavonoid biosynthesis.aurones	1	0.09869002953192553
9.2.2.8.1	Secondary metabolism.phenolics.flavonoid biosynthesis.aurones.aureusidin synthase	1	0.09869002953192553
21.3.2	Cell wall organisation.pectin.rhamnogalacturonan I	1	0.09869002953192553
21.3.2.2	Cell wall organisation.pectin.rhamnogalacturonan I.modification and degradation	1	0.09869002953192553
21.3.2.2.4	Cell wall organisation.pectin.rhamnogalacturonan I.modification and degradation.alpha-L-arabinofuranosidase activities	1	0.09869002953192553
21.3.2.2.4.2	Cell wall organisation.pectin.rhamnogalacturonan I.modification and degradation.alpha-L-arabinofuranosidase activities.bifunctional alpha-L-arabinofuranosidase and beta-D-xylosidase *(BXL)	1	0.09869002953192553
24.2.12	Solute transport.carrier-mediated transport.VIT family	1	0.09869002953192553
24.2.12.3	Solute transport.carrier-mediated transport.VIT family.iron cation transporter *(VTL)	1	0.09869002953192553
27.2	Multi-process regulation.Programmed Cell Death (PCD) system	1	0.10116108324356832
27.2.5	Multi-process regulation.Programmed Cell Death (PCD) system.co-suppressor *(BAP)	1	0.10116108324356832
1	Photosynthesis	4	0.10215078296327608
10	Redox homeostasis	7	0.10323569136844202
19.2.2.12.3.3.26	Protein homeostasis.ubiquitin-proteasome system.ubiquitin-fold protein conjugation.CULLIN-based E3 ubiquitin ligase activities.CUL1-based/SCF E3 ubiquitin ligase complexes.F-BOX substrate adaptor component activities.substrate adaptor	1	0.10495979492251228
15.5.17	RNA biosynthesis.transcriptional regulation.GRAS-type transcription factor	1	0.10755456975950639
50.1.10	Enzyme classification.EC_1 oxidoreductases.EC_1.10 oxidoreductase acting on diphenol or related substance as donor	2	0.10884669393199098
13	Cell division	1	0.11844502770035192
14	DNA damage response	1	0.11844502770035192
13.3	Cell division.meiotic recombination	1	0.11844502770035192
13.3.3	Cell division.meiotic recombination.meiotic double strand break processing	1	0.11844502770035192
13.3.3.1	Cell division.meiotic recombination.meiotic double strand break processing.MRE11-RAD50-NBS1 (MRN) complex	1	0.11844502770035192
13.3.3.1.3	Cell division.meiotic recombination.meiotic double strand break processing.MRE11-RAD50-NBS1 (MRN) complex.component *(NBS1)	1	0.11844502770035192
14.1	DNA damage response.DNA damage sensing and signalling	1	0.11844502770035192
14.1.1	DNA damage response.DNA damage sensing and signalling.ATM pathway	1	0.11844502770035192
14.1.1.1	DNA damage response.DNA damage sensing and signalling.ATM pathway.MRN damage sensor complex	1	0.11844502770035192
14.1.1.1.3	DNA damage response.DNA damage sensing and signalling.ATM pathway.MRN damage sensor complex.component *(NBS1)	1	0.11844502770035192
24.2.3.1	Solute transport.carrier-mediated transport.APC superfamily.SulP family	1	0.11844502770035198
24.2.3.1.1	Solute transport.carrier-mediated transport.APC superfamily.SulP family.sulfate transporter *(SULTR)	1	0.11844502770035198
19.2.2.12.3.3.2	Protein homeostasis.ubiquitin-proteasome system.ubiquitin-fold protein conjugation.CULLIN-based E3 ubiquitin ligase activities.CUL1-based/SCF E3 ubiquitin ligase complexes.F-BOX substrate adaptor component activities.substrate adaptor *(EDL)	1	0.12420534204197375
26.1	External stimuli response.light	4	0.12842574303873844
1.1	Photosynthesis.photophosphorylation	2	0.12887262228909757
11.2	Phytohormone action.auxin	3	0.13025603849530124
18.4.1.25	Protein modification.phosphorylation.TKL protein kinase superfamily.WAK/WAKL protein kinase	1	0.13171038657276535
11.6.1.5	Phytohormone action.gibberellin.biosynthesis.gibberellin 20-oxidase	1	0.1332527284523571
26.10.3.2.1	External stimuli response.pathogen.defense mechanisms.WRKY33-dependent plant immunity.transcription factor *(WRKY33)	1	0.13480901212505803
50.2.6	Enzyme classification.EC_2 transferases.EC_2.6 transferase transferring nitrogenous group	3	0.14115704534511075
9.2.2	Secondary metabolism.phenolics.flavonoid biosynthesis	3	0.1439889131388782
18.4.1.21	Protein modification.phosphorylation.TKL protein kinase superfamily.LysM protein kinase	1	0.14609916579258408
9.1.4.2	Secondary metabolism.terpenoids.terpene biosynthesis.mono-/sesquiterpene-/diterpene synthase	1	0.14945430023343453
4.2	Amino acid metabolism.aspartate group amino acid biosynthesis	3	0.15175346928001376
15.5.3.2.27	RNA biosynthesis.transcriptional regulation.MYB transcription factor superfamily.R2R3-MYB transcription factor family.subgroup transcription factor	1	0.15286791143425354
1.1.1	Photosynthesis.photophosphorylation.photosystem II	1	0.1545968086865014
1.1.1.3	Photosynthesis.photophosphorylation.photosystem II.assembly	1	0.1545968086865014
1.1.1.3.20	Photosynthesis.photophosphorylation.photosystem II.assembly.thioredoxin *(TRX-M)	1	0.1545968086865014
11.2.3.1	Phytohormone action.auxin.conjugation and degradation.indole-3-acetic acid-amido synthetase *(GH3)	1	0.16528349097033695
15.5.9.1.3	RNA biosynthesis.transcriptional regulation.AP2/ERF transcription factor superfamily.transcription factor (ERF) activities.subgroup ERF-II transcription factor *(ERF16/17/18)	3	0.1747481590357638
10.5.6	Redox homeostasis.tocopherol biosynthesis.gamma-tocopherol methyltransferase *(VTE4/TMT)	1	0.17844316613101174
15.5.9.1.6	RNA biosynthesis.transcriptional regulation.AP2/ERF transcription factor superfamily.transcription factor (ERF) activities.subgroup ERF-IV/DREB2 transcription factor	2	0.17873859950451965
50.1.1	Enzyme classification.EC_1 oxidoreductases.EC_1.1 oxidoreductase acting on CH-OH group of donor	7	0.1801946726126129
24.2.2	Solute transport.carrier-mediated transport.MFS superfamily	8	0.18199047880612643
19.2.2.12.3.2	Protein homeostasis.ubiquitin-proteasome system.ubiquitin-fold protein conjugation.CULLIN-based E3 ubiquitin ligase activities.CUL1-based/SCF E3 ubiquitin ligase complexes.ASK-type linker component	1	0.18234259065714564
24.2.7	Solute transport.carrier-mediated transport.IT superfamily	1	0.18431583895754247
24.2.7.4	Solute transport.carrier-mediated transport.IT superfamily.phosphate transporter *(PHO)	1	0.18431583895754247
25.3	Nutrient uptake.phosphorus assimilation	1	0.18431583895754247
25.3.2	Nutrient uptake.phosphorus assimilation.phosphate uptake	1	0.18431583895754247
25.3.2.2	Nutrient uptake.phosphorus assimilation.phosphate uptake.phosphate transporter *(PHO1)	1	0.18431583895754247
15.5.2.3	RNA biosynthesis.transcriptional regulation.MYB-RELATED transcription factor superfamily.transcription factor *(REVEILLE)	1	0.18630485099501445
27.1.1	Multi-process regulation.circadian clock system.core oscillator protein *(LHY/CCA1)	1	0.18630485099501445
50.2.4	Enzyme classification.EC_2 transferases.EC_2.4 glycosyltransferase	16	0.1916517130535349
15.5.19	RNA biosynthesis.transcriptional regulation.MADS/AGL-type transcription factor	1	0.1923670050675077
9.2	Secondary metabolism.phenolics	6	0.1927450870004128
11.2.3	Phytohormone action.auxin.conjugation and degradation	2	0.1928374013369136
11.6.1.1	Phytohormone action.gibberellin.biosynthesis.ent-copalyl diphosphate synthase	1	0.1944196039842414
15.2	RNA biosynthesis.RNA polymerase I-dependent transcription	1	0.1944196039842414
15.2.2	RNA biosynthesis.RNA polymerase I-dependent transcription.transcription initiation factor *(BRP1)	1	0.1944196039842414
50.5.5	Enzyme classification.EC_5 isomerases.EC_5.5 intramolecular lyase	1	0.1944196039842414
21.4	Cell wall organisation.cell wall proteins	1	0.1964882289569937
21.4.1	Cell wall organisation.cell wall proteins.hydroxyproline-rich glycoprotein activities	1	0.1964882289569937
21.4.1.1	Cell wall organisation.cell wall proteins.hydroxyproline-rich glycoprotein activities.arabinogalactan-protein activities	1	0.1964882289569937
21.4.1.1.2	Cell wall organisation.cell wall proteins.hydroxyproline-rich glycoprotein activities.arabinogalactan-protein activities.Fasciclin-type arabinogalactan protein activities	1	0.1964882289569937
21.4.1.1.2.4	Cell wall organisation.cell wall proteins.hydroxyproline-rich glycoprotein activities.arabinogalactan-protein activities.Fasciclin-type arabinogalactan protein activities.Fasciclin-type arabinogalactan protein *(FLA20)	1	0.1964882289569937
50.2	Enzyme classification.EC_2 transferases	39	0.19691060993277465
27.6.1	Multi-process regulation.phosphoinositide signalling.inositol phosphate metabolism	1	0.20067375724563458
27.6.1.7	Multi-process regulation.phosphoinositide signalling.inositol phosphate metabolism.regulation	1	0.20067375724563458
27.6.1.7.1	Multi-process regulation.phosphoinositide signalling.inositol phosphate metabolism.regulation.phosphoinositide transfer protein *(SFH)	1	0.20067375724563458
15.5.5.2	RNA biosynthesis.transcriptional regulation.Homeobox transcription factor superfamily.transcription factor (HD-ZIP III) activity	1	0.2027907587150451
15.5.5.2.2	RNA biosynthesis.transcriptional regulation.Homeobox transcription factor superfamily.transcription factor (HD-ZIP III) activity.transcriptional co-regulator *(ZPR)	1	0.2027907587150451
15.5.22	RNA biosynthesis.transcriptional regulation.TCP-type transcription factor	1	0.2049239825249145
24.2.2.9	Solute transport.carrier-mediated transport.MFS superfamily.anion transporter *(NRT1/PTR)	1	0.20707347576717278
27	Multi-process regulation	22	0.21023001050178936
50.3	Enzyme classification.EC_3 hydrolases	10	0.21294209620307147
10.3.3.10	Redox homeostasis.thiol-based redox regulation.thioredoxin activities.nucleoredoxin *(NRX)	1	0.21362003072770497
50.1.8	Enzyme classification.EC_1 oxidoreductases.EC_1.8 oxidoreductase acting on sulfur group of donor	1	0.21362003072770497
25.4	Nutrient uptake.transition metal homeostasis	2	0.21392460418853246
25.4.1	Nutrient uptake.transition metal homeostasis.uptake systems	2	0.21392460418853246
27.8.2	Multi-process regulation.calcium-dependent signalling.calcium sensor *(CML)	4	0.2146392642003203
15.5.53.8	RNA biosynthesis.transcriptional regulation.transcriptional repression.transcriptional repressor *(AITR)	4	0.21798815582582365
11.10.1.9	Phytohormone action.signalling peptides.NCRP (non-cysteine-rich-peptide) category.CLE-peptide activity	2	0.21865195810375393
11.10.1.9.1	Phytohormone action.signalling peptides.NCRP (non-cysteine-rich-peptide) category.CLE-peptide activity.CLE-precursor polypeptide	2	0.21865195810375393
18.4.4.3	Protein modification.phosphorylation.CAMK protein kinase superfamily.SnRK3 SNF1-related protein kinase	1	0.22031462645388178
27.8.6	Multi-process regulation.calcium-dependent signalling.CBL-CIPK calcium sensor and kinase complex	1	0.22031462645388178
27.8.6.2	Multi-process regulation.calcium-dependent signalling.CBL-CIPK calcium sensor and kinase complex.CBL-dependent protein kinase *(CIPK)	1	0.22031462645388178
24.1.2	Solute transport.primary active transport.P-type ATPase superfamily	1	0.22031462645388183
24.1.2.1	Solute transport.primary active transport.P-type ATPase superfamily.P1 family	1	0.22031462645388183
24.1.2.1.1	Solute transport.primary active transport.P-type ATPase superfamily.P1 family.P1B-type heavy metal cation-transporting ATPase *(HMA)	1	0.22031462645388183
15.5.1.1.4	RNA biosynthesis.transcriptional regulation.C2C2 transcription factor superfamily.BBX transcription factor families.class-IV transcription factor	1	0.22257925449892646
24.2.2.1.6	Solute transport.carrier-mediated transport.MFS superfamily.SP family.monosaccharide transporter *(STP)	3	0.223054090642293
15.5.20	RNA biosynthesis.transcriptional regulation.NAC-type transcription factor	6	0.22567628564580322
24.2.2.1	Solute transport.carrier-mediated transport.MFS superfamily.SP family	4	0.22710172277626697
15.5.6	RNA biosynthesis.transcriptional regulation.bZIP transcription factor superfamily	1	0.22947299070361163
15.5.6.13	RNA biosynthesis.transcriptional regulation.bZIP transcription factor superfamily.bZIP class-S/SE transcription factor	1	0.22947299070361163
19.2	Protein homeostasis.ubiquitin-proteasome system	16	0.23511571265308695
19.2.2	Protein homeostasis.ubiquitin-proteasome system.ubiquitin-fold protein conjugation	16	0.23511571265308695
11.10.1.13	Phytohormone action.signalling peptides.NCRP (non-cysteine-rich-peptide) category.CAPE-peptide activity	1	0.23651730265710832
11.10.1.13.1	Phytohormone action.signalling peptides.NCRP (non-cysteine-rich-peptide) category.CAPE-peptide activity.CAPE precursor polypeptide	1	0.23651730265710832
19.2.2.10.3.3	Protein homeostasis.ubiquitin-proteasome system.ubiquitin-fold protein conjugation.U-Box E3 ubiquitin ligase activities.group-III.E3 ubiquitin ligase *(PUB22)	2	0.23662656364583223
26.1.2	External stimuli response.light.UV-A/blue light	3	0.2378743463570853
1.4.1	Photosynthesis.CAM/C4 photosynthesis.carbon dioxide-bicarbonate equilibrium	1	0.24129764214367233
1.4.1.1	Photosynthesis.CAM/C4 photosynthesis.carbon dioxide-bicarbonate equilibrium.alpha-type carbonic anhydrase	1	0.24129764214367233
19	Protein homeostasis	21	0.24276016149898694
10.3	Redox homeostasis.thiol-based redox regulation	2	0.243414916770204
10.3.3	Redox homeostasis.thiol-based redox regulation.thioredoxin activities	2	0.243414916770204
9.2.2.10	Secondary metabolism.phenolics.flavonoid biosynthesis.anthocyanidins	1	0.24371315249481756
9.2.2.10.1	Secondary metabolism.phenolics.flavonoid biosynthesis.anthocyanidins.dihydroflavonol 4-reductase *(DFR)	1	0.24371315249481756
24.2.1.1	Solute transport.carrier-mediated transport.DMT superfamily.NST-TPT group	1	0.24614559925540086
24.2.1.1.3	Solute transport.carrier-mediated transport.DMT superfamily.NST-TPT group.nucleotide sugar transporter *(URGT/UXT)	1	0.24614559925540086
21.3.5	Cell wall organisation.pectin.modification and degradation	1	0.2510614240271144
21.3.5.2	Cell wall organisation.pectin.modification and degradation.pectate lyase	1	0.2510614240271144
27.6	Multi-process regulation.phosphoinositide signalling	2	0.259185860165985
15.5.10	RNA biosynthesis.transcriptional regulation.C2H2 transcription factor superfamily	5	0.2597384035080017
50.5	Enzyme classification.EC_5 isomerases	3	0.2636007599903871
20	Cytoskeleton organisation	1	0.26364940131266534
20.7	Cytoskeleton organisation.endoplasmic reticulum-cytoskeleton-plasma membrane interface	1	0.26364940131266534
20.7.2	Cytoskeleton organisation.endoplasmic reticulum-cytoskeleton-plasma membrane interface.ER-anchored membrane contact site protein *(SRC2)	1	0.26364940131266534
50.4.2	Enzyme classification.EC_4 lyases.EC_4.2 carbon-oxygen lyase	4	0.27541453615978945
10.5	Redox homeostasis.tocopherol biosynthesis	2	0.2889404858936446
25.4.1.2	Nutrient uptake.transition metal homeostasis.uptake systems.chelation-based strategy	1	0.2901142424716034
25.4.1.2.1	Nutrient uptake.transition metal homeostasis.uptake systems.chelation-based strategy.nicotianamine	1	0.2901142424716034
25.4.1.2.1.1	Nutrient uptake.transition metal homeostasis.uptake systems.chelation-based strategy.nicotianamine.nicotianamine synthase *(NAS)	1	0.2901142424716034
50.2.5	Enzyme classification.EC_2 transferases.EC_2.5 transferase transferring alkyl or aryl group, other than methyl group	1	0.2901142424716034
24.2.3	Solute transport.carrier-mediated transport.APC superfamily	4	0.290225400495153
24.3	Solute transport.channels	2	0.2967253041951258
19.2.2.12	Protein homeostasis.ubiquitin-proteasome system.ubiquitin-fold protein conjugation.CULLIN-based E3 ubiquitin ligase activities	6	0.2974112110488403
19.2.2.12.3	Protein homeostasis.ubiquitin-proteasome system.ubiquitin-fold protein conjugation.CULLIN-based E3 ubiquitin ligase activities.CUL1-based/SCF E3 ubiquitin ligase complexes	6	0.2974112110488403
5.2.10.2.2	Lipid metabolism.glycerolipid metabolism.glycerolipid degradation.phospholipase activities.phospholipase A2 activities	1	0.30399545065771516
5.2.10.2.2.3	Lipid metabolism.glycerolipid metabolism.glycerolipid degradation.phospholipase activities.phospholipase A2 activities.phospholipase-A2 *(pPLA2-II))	1	0.30399545065771516
28	Plant reproduction	3	0.30404674755955696
11.10.1.7.2	Phytohormone action.signalling peptides.NCRP (non-cysteine-rich-peptide) category.GLV/RGF/CLEL-peptide activity.RGF-peptide receptor *(RGFR)	1	0.30682377712218556
18.4.1.11	Protein modification.phosphorylation.TKL protein kinase superfamily.LRR-XI protein kinase	1	0.30682377712218556
15.5.3.2.2	RNA biosynthesis.transcriptional regulation.MYB transcription factor superfamily.R2R3-MYB transcription factor family.subgroup-2 transcription factor	1	0.3125325630972171
15.5.5.1	RNA biosynthesis.transcriptional regulation.Homeobox transcription factor superfamily.HD-ZIP I/II-type transcription factor	2	0.3147498004396283
26.1.1	External stimuli response.light.red/far red light	1	0.32122611473353335
26.1.1.2	External stimuli response.light.red/far red light.phytochrome-mediated agravitropism	1	0.32122611473353335
26.1.1.2.1	External stimuli response.light.red/far red light.phytochrome-mediated agravitropism.regulatory protein *(GIL1)	1	0.32122611473353335
26.1.2.3	External stimuli response.light.UV-A/blue light.zeitlupe-mediated photoperception	1	0.32415873333143896
26.1.2.3.2	External stimuli response.light.UV-A/blue light.zeitlupe-mediated photoperception.regulatory protein *(GIGANTEA)	1	0.32415873333143896
19.2.2.8	Protein homeostasis.ubiquitin-proteasome system.ubiquitin-fold protein conjugation.RING E3 ubiquitin ligase activities	3	0.32916474487150427
19.2.2.8.1	Protein homeostasis.ubiquitin-proteasome system.ubiquitin-fold protein conjugation.RING E3 ubiquitin ligase activities.RING-H2-class	3	0.32916474487150427
18.4.24.2.2	Protein modification.phosphorylation.protein serine/threonine phosphatase superfamily.PPM/PP2C Mn/Mg-dependent phosphatase families.clade B phosphatase	1	0.33007611057914277
11.10.1.7	Phytohormone action.signalling peptides.NCRP (non-cysteine-rich-peptide) category.GLV/RGF/CLEL-peptide activity	2	0.3356039927733869
50.2.8	Enzyme classification.EC_2 transferases.EC_2.8 transferase transferring sulfur-containing group	1	0.3360629776321538
15.5.9.1.10	RNA biosynthesis.transcriptional regulation.AP2/ERF transcription factor superfamily.transcription factor (ERF) activities.subgroup ERF-VIII transcription factor	1	0.33908245368595047
15.5.1.1.2	RNA biosynthesis.transcriptional regulation.C2C2 transcription factor superfamily.BBX transcription factor families.class-II transcription factor	2	0.33987923753429594
15.5.1.3	RNA biosynthesis.transcriptional regulation.C2C2 transcription factor superfamily.GATA trancription factor families	1	0.34211928023204363
15.5.1.3.1	RNA biosynthesis.transcriptional regulation.C2C2 transcription factor superfamily.GATA trancription factor families.transcription factor *(A/B-GATA)	1	0.34211928023204363
7.9	Coenzyme metabolism.NAD/NADP biosynthesis	1	0.3421192802320437
7.9.4	Coenzyme metabolism.NAD/NADP biosynthesis.NAD synthase	1	0.3421192802320437
9.1	Secondary metabolism.terpenoids	2	0.3529133818652086
9.1.4	Secondary metabolism.terpenoids.terpene biosynthesis	2	0.3529133818652086
15.5.1.5	RNA biosynthesis.transcriptional regulation.C2C2 transcription factor superfamily.transcription factor *(DOF)	1	0.35443987134196375
24.3.15	Solute transport.channels.MCU calcium uniporter complex	1	0.35756327385440223
24.3.15.2	Solute transport.channels.MCU calcium uniporter complex.regulatory component *(MICU)	1	0.35756327385440223
15.5.9.1.12	RNA biosynthesis.transcriptional regulation.AP2/ERF transcription factor superfamily.transcription factor (ERF) activities.subgroup ERF-X transcription factor	1	0.3607039470299318
15.5.26	RNA biosynthesis.transcriptional regulation.AS2/LOB-type transcription factor	2	0.3617761189551439
18.4.4	Protein modification.phosphorylation.CAMK protein kinase superfamily	2	0.36401341466855697
15.5.9.1.5	RNA biosynthesis.transcriptional regulation.AP2/ERF transcription factor superfamily.transcription factor (ERF) activities.subgroup ERF-III transcription factor	3	0.36652440495906613
26.5	External stimuli response.temperature	3	0.36652440495906613
26.5.3	External stimuli response.temperature.cold response	3	0.36652440495906613
26.5.3.4	External stimuli response.temperature.cold response.ICE-CBF cold acclimation transcriptional cascade	3	0.36652440495906613
26.5.3.4.2	External stimuli response.temperature.cold response.ICE-CBF cold acclimation transcriptional cascade.transcription factor *(CBF/DREB1)	3	0.36652440495906613
18.4.1.3	Protein modification.phosphorylation.TKL protein kinase superfamily.LRR-III protein kinase	1	0.37022940434529034
4.6.4	Amino acid metabolism.amino acid degradation.lysine	1	0.37666569762223767
4.6.4.1	Amino acid metabolism.amino acid degradation.lysine.bifunctional lysine ketoglutarate reductase and saccharopine dehydrogenase	1	0.37666569762223767
50.1.5	Enzyme classification.EC_1 oxidoreductases.EC_1.5 oxidoreductase acting on CH-NH group of donor	1	0.37666569762223767
3.2.3.3	Carbohydrate metabolism.starch metabolism.degradation.hydrolysis and phosphorolysis	1	0.3831705605387433
3.2.3.3.1	Carbohydrate metabolism.starch metabolism.degradation.hydrolysis and phosphorolysis.amylase activities	1	0.3831705605387433
3.2.3.3.1.1	Carbohydrate metabolism.starch metabolism.degradation.hydrolysis and phosphorolysis.amylase activities.alpha amylase	1	0.3831705605387433
15.5.53	RNA biosynthesis.transcriptional regulation.transcriptional repression	5	0.38422525690402476
50.4	Enzyme classification.EC_4 lyases	5	0.3856967246973478
27.14.6	Multi-process regulation.MAP kinase cascade signalling.MAP-kinase protein kinase	2	0.3868597775810337
50.3.4	Enzyme classification.EC_3 hydrolases.EC_3.4 hydrolase acting on peptide bond (peptidase)	6	0.3992622831585342
4.6	Amino acid metabolism.amino acid degradation	4	0.4052506018804427
18	Protein modification	15	0.4059082739569606
19.2.2.12.3.3.11	Protein homeostasis.ubiquitin-proteasome system.ubiquitin-fold protein conjugation.CULLIN-based E3 ubiquitin ligase activities.CUL1-based/SCF E3 ubiquitin ligase complexes.F-BOX substrate adaptor component activities.substrate adaptor *(FBS)	1	0.41671515482889765
22.4.1	Vesicle trafficking.exocytic trafficking.Exocyst complex	1	0.41671515482889765
22.4.1.1	Vesicle trafficking.exocytic trafficking.Exocyst complex.component *(EXO70)	1	0.41671515482889765
11.10.1.12	Phytohormone action.signalling peptides.NCRP (non-cysteine-rich-peptide) category.PSY-peptide activity	1	0.427106671233279
11.10.1.12.1	Phytohormone action.signalling peptides.NCRP (non-cysteine-rich-peptide) category.PSY-peptide activity.PSY precursor polypeptide	1	0.427106671233279
1.4	Photosynthesis.CAM/C4 photosynthesis	2	0.43012727121586397
19.2.2.8.1.1	Protein homeostasis.ubiquitin-proteasome system.ubiquitin-fold protein conjugation.RING E3 ubiquitin ligase activities.RING-H2-class.ATL-subclass E3 ubiquitin ligase	1	0.4306037824802229
27.1.4	Multi-process regulation.circadian clock system.time-of-day-dependent expressed repressor *(PRR)	1	0.43588048254690914
15.5.32	RNA biosynthesis.transcriptional regulation.bHLH-type transcription factor	6	0.43740326592141565
3.2	Carbohydrate metabolism.starch metabolism	2	0.4376022757725291
3.2.3	Carbohydrate metabolism.starch metabolism.degradation	2	0.4376022757725291
11.2.2	Phytohormone action.auxin.perception and signal transduction	1	0.43764763379505994
11.2.2.2	Phytohormone action.auxin.perception and signal transduction.transcriptional repressor *(IAA/AUX)	1	0.43764763379505994
24.1	Solute transport.primary active transport	4	0.441784398281128
18.4.1	Protein modification.phosphorylation.TKL protein kinase superfamily	8	0.4453041344725168
7	Coenzyme metabolism	6	0.44762359293620946
16	RNA processing	1	0.4483367354279794
16.4	RNA processing.RNA homeostasis	1	0.4483367354279794
16.4.9	RNA processing.RNA homeostasis.mRNA stress granule formation	1	0.4483367354279794
16.4.9.2	RNA processing.RNA homeostasis.mRNA stress granule formation.regulatory factor *(TZF)	1	0.4483367354279794
24.2.3.4.1	Solute transport.carrier-mediated transport.APC superfamily.AAAP family.amino acid transporter *(AAP)	1	0.45193244665083343
28.2	Plant reproduction.gametogenesis	1	0.45193244665083343
28.2.1	Plant reproduction.gametogenesis.male gametophyt	1	0.45193244665083343
28.2.1.8	Plant reproduction.gametogenesis.male gametophyt.tapetum development	1	0.45193244665083343
28.2.1.8.3	Plant reproduction.gametogenesis.male gametophyt.tapetum development.transcriptional regulator *(MS188)	1	0.45193244665083343
15.5.25	RNA biosynthesis.transcriptional regulation.WRKY transcription factor activity	4	0.4525589342691403
15.5.25.1	RNA biosynthesis.transcriptional regulation.WRKY transcription factor activity.WRKY-type transcription factor	4	0.4525589342691403
26.1.2.1	External stimuli response.light.UV-A/blue light.cryptochrome-mediated photoperception	2	0.4553316572935114
26.1.2.1.3	External stimuli response.light.UV-A/blue light.cryptochrome-mediated photoperception.bHLH-XII-class regulatory cryptochrome-binding protein	2	0.4553316572935114
19.2.2.10.3.1	Protein homeostasis.ubiquitin-proteasome system.ubiquitin-fold protein conjugation.U-Box E3 ubiquitin ligase activities.group-III.E3 ubiquitin ligase *(PUB27)	1	0.4555444052264048
21.8	Cell wall organisation.cutin and suberin	1	0.4555444052264048
21.8.1	Cell wall organisation.cutin and suberin.cuticular lipid formation	1	0.4555444052264048
21.8.1.7	Cell wall organisation.cutin and suberin.cuticular lipid formation.alkane-forming pathway	1	0.4555444052264048
21.8.1.7.3	Cell wall organisation.cutin and suberin.cuticular lipid formation.alkane-forming pathway.mid-chain alkane hydroxylase *(MAH1)	1	0.4555444052264048
11.10.1.6	Phytohormone action.signalling peptides.NCRP (non-cysteine-rich-peptide) category.DVL/ROT-peptide activity	1	0.459172554231973
11.10.1.6.1	Phytohormone action.signalling peptides.NCRP (non-cysteine-rich-peptide) category.DVL/ROT-peptide activity.DVL/RTFL-precursor polypeptide	1	0.459172554231973
18.4	Protein modification.phosphorylation	12	0.4663244200974517
1.1.8	Photosynthesis.photophosphorylation.chlororespiration	1	0.4701535532869663
1.1.8.1	Photosynthesis.photophosphorylation.chlororespiration.NADH dehydrogenase-like (NDH) complex	1	0.4701535532869663
1.1.8.1.3	Photosynthesis.photophosphorylation.chlororespiration.NADH dehydrogenase-like (NDH) complex.subcomplex B	1	0.4701535532869663
1.1.8.1.3.2	Photosynthesis.photophosphorylation.chlororespiration.NADH dehydrogenase-like (NDH) complex.subcomplex B.component *(PnsB2/NDF2)	1	0.4701535532869663
15.5.9.1.2	RNA biosynthesis.transcriptional regulation.AP2/ERF transcription factor superfamily.transcription factor (ERF) activities.subgroup ERF-II-DEAR transcription factor	1	0.47384586636665826
27.14.7	Multi-process regulation.MAP kinase cascade signalling.YDA-MAPK signalling module	1	0.47755406395053257
27.14.7.3	Multi-process regulation.MAP kinase cascade signalling.YDA-MAPK signalling module.MAP-kinase protein kinase *(MPK3/6)	1	0.47755406395053257
19.2.2.10.2.2	Protein homeostasis.ubiquitin-proteasome system.ubiquitin-fold protein conjugation.U-Box E3 ubiquitin ligase activities.group-II.E3 ubiquitin ligase *(SAUL)	1	0.4812780805935617
25.4.1.1	Nutrient uptake.transition metal homeostasis.uptake systems.reduction-based strategy	1	0.48501784943258625
25.4.1.1.1	Nutrient uptake.transition metal homeostasis.uptake systems.reduction-based strategy.metal ion-chelate reductase *(FRO)	1	0.48501784943258625
10.4	Redox homeostasis.ascorbate-based redox regulation	1	0.4887733021875116
10.4.8	Redox homeostasis.ascorbate-based redox regulation.ascorbate metabolism	1	0.4887733021875116
10.4.8.4	Redox homeostasis.ascorbate-based redox regulation.ascorbate metabolism.apoplastic ascorbate oxidase *(AAO)	1	0.4887733021875116
19.4.2.1	Protein homeostasis.proteolysis.serine-type peptidase activities.Subtilisin-type protease activities	1	0.4887733021875117
19.4.2.1.1	Protein homeostasis.proteolysis.serine-type peptidase activities.Subtilisin-type protease activities.protease *(SBT1)	1	0.4887733021875117
26.10.3.2.2	External stimuli response.pathogen.defense mechanisms.WRKY33-dependent plant immunity.WRKY33-activating protein *(SIB)	2	0.4893062903348408
18.4.1.19	Protein modification.phosphorylation.TKL protein kinase superfamily.L-lectin protein kinase	1	0.4925443691627145
19.2.2.12.3.3.32	Protein homeostasis.ubiquitin-proteasome system.ubiquitin-fold protein conjugation.CULLIN-based E3 ubiquitin ligase activities.CUL1-based/SCF E3 ubiquitin ligase complexes.F-BOX substrate adaptor component activities.substrate adaptor	1	0.4963309792486573
9.2.3	Secondary metabolism.phenolics.lignan biosynthesis	2	0.5027279958254807
9.2.3.2	Secondary metabolism.phenolics.lignan biosynthesis.stereoselective coupling control protein *(DIRIGENT)	2	0.5027279958254807
27.14.2	Multi-process regulation.MAP kinase cascade signalling.MAP3K-MEK protein kinase	2	0.5054355007393263
9	Secondary metabolism	8	0.5072910901089009
18.4.24	Protein modification.phosphorylation.protein serine/threonine phosphatase superfamily	2	0.510873460724467
18.4.24.2	Protein modification.phosphorylation.protein serine/threonine phosphatase superfamily.PPM/PP2C Mn/Mg-dependent phosphatase families	2	0.510873460724467
4.1	Amino acid metabolism.glutamate group amino acid biosynthesis	1	0.5116313791302808
4.1.1	Amino acid metabolism.glutamate group amino acid biosynthesis.glutamate-derived amino acids	1	0.5116313791302808
4.1.1.3	Amino acid metabolism.glutamate group amino acid biosynthesis.glutamate-derived amino acids.gamma-aminobutyrate (GABA)	1	0.5116313791302808
4.1.1.3.2	Amino acid metabolism.glutamate group amino acid biosynthesis.glutamate-derived amino acids.gamma-aminobutyrate (GABA).GABA transporter *(GAT)	1	0.5116313791302808
24.2.3.4.6	Solute transport.carrier-mediated transport.APC superfamily.AAAP family.gamma-aminobutyric acid transporter *(GAT)	1	0.5116313791302808
15.5.5.12	RNA biosynthesis.transcriptional regulation.Homeobox transcription factor superfamily.zf-HD-type transcription factor	1	0.5116313791302809
24.2.3.4.5	Solute transport.carrier-mediated transport.APC superfamily.AAAP family.auxin transporter *(AUX/LAX)	1	0.5193728853071706
15.5.2	RNA biosynthesis.transcriptional regulation.MYB-RELATED transcription factor superfamily	2	0.5301443545104702
27.1.6	Multi-process regulation.circadian clock system.evening element regulation	2	0.5301443545104702
27.1.6.3	Multi-process regulation.circadian clock system.evening element regulation.Evening Complex (EC)	2	0.5301443545104702
27.1	Multi-process regulation.circadian clock system	7	0.5311568361920109
26.8	External stimuli response.toxic compounds	3	0.5429507388647656
19.4.3	Protein homeostasis.proteolysis.aspartic-type peptidase activities	1	0.5429548587238582
19.4.3.1	Protein homeostasis.proteolysis.aspartic-type peptidase activities.A1-class (Pepsin) protease	1	0.5429548587238582
19.2.2.10.3	Protein homeostasis.ubiquitin-proteasome system.ubiquitin-fold protein conjugation.U-Box E3 ubiquitin ligase activities.group-III	4	0.5438948216263992
26.8.1	External stimuli response.toxic compounds.heavy metal	1	0.5469364191986941
26.8.1.1	External stimuli response.toxic compounds.heavy metal.metallothionein	1	0.5469364191986941
50.1.13	Enzyme classification.EC_1 oxidoreductases.EC_1.14 oxidoreductase acting on paired donor with incorporation or reduction of molecular oxygen	26	0.5507233586234719
11.10.1.3	Phytohormone action.signalling peptides.NCRP (non-cysteine-rich-peptide) category.CEP-peptide activity	1	0.5589671344892424
11.10.1.3.1	Phytohormone action.signalling peptides.NCRP (non-cysteine-rich-peptide) category.CEP-peptide activity.CEP-precursor polypeptide	1	0.5589671344892424
11.1.3	Phytohormone action.abscisic acid.conjugation and degradation	2	0.5668868893715681
11.1.3.2	Phytohormone action.abscisic acid.conjugation and degradation.abscisic acid hydroxylase *(CYP707A)	2	0.5668868893715681
5.2.10.2.1	Lipid metabolism.glycerolipid metabolism.glycerolipid degradation.phospholipase activities.phospholipase A1 activities	1	0.5711249262885835
5.2.10.2.1.1	Lipid metabolism.glycerolipid metabolism.glycerolipid degradation.phospholipase activities.phospholipase A1 activities.phospholipase-A1 *(PC-PLA1)	1	0.5711249262885835
24.3.3	Solute transport.channels.CorA family	1	0.5792994249474883
24.3.3.1	Solute transport.channels.CorA family.metal cation transporter *(MRS/MGT)	1	0.5792994249474883
28.1	Plant reproduction.flowering	1	0.5875284300175136
28.1.3	Plant reproduction.flowering.flowering modulation	1	0.5875284300175136
28.1.3.5	Plant reproduction.flowering.flowering modulation.effector protein *(TFL/BFT/CEN)	1	0.5875284300175136
19.2.2.12.3.3	Protein homeostasis.ubiquitin-proteasome system.ubiquitin-fold protein conjugation.CULLIN-based E3 ubiquitin ligase activities.CUL1-based/SCF E3 ubiquitin ligase complexes.F-BOX substrate adaptor component activities	5	0.5878276418940382
11.1.1	Phytohormone action.abscisic acid.biosynthesis	2	0.5900883707824001
11.1.1.4	Phytohormone action.abscisic acid.biosynthesis.neoxanthin cleavage protein	2	0.5900883707824001
50.1.12	Enzyme classification.EC_1 oxidoreductases.EC_1.13 oxidoreductase acting on single donor with incorporation of molecular oxygen (oxygenase)	2	0.5900883707824001
19.4.2.7	Protein homeostasis.proteolysis.serine-type peptidase activities.S28-class carboxypeptidase	1	0.5916631149010856
15.5.53.3	RNA biosynthesis.transcriptional regulation.transcriptional repression.transcriptional co-repressor *(AFP/NINJA)	1	0.6041466313413975
15.5.51	RNA biosynthesis.transcriptional regulation.NF-Y transcription factor complex	1	0.6083339310975329
15.5.51.1	RNA biosynthesis.transcriptional regulation.NF-Y transcription factor complex.component *(NF-YA)	1	0.6083339310975329
3.13	Carbohydrate metabolism.nucleotide sugar biosynthesis	1	0.6125341116294983
3.13.8	Carbohydrate metabolism.nucleotide sugar biosynthesis.UDP-D-glucose 4-epimerase	1	0.6125341116294983
50.5.1	Enzyme classification.EC_5 isomerases.EC_5.1 racemase or epimerase	1	0.6125341116294983
50.2.7	Enzyme classification.EC_2 transferases.EC_2.7 transferase transferring phosphorus-containing group	16	0.6206321610214409
5.5	Lipid metabolism.phytosterol metabolism	1	0.6209726668744469
5.5.4	Lipid metabolism.phytosterol metabolism.phytosterol esterification	1	0.6209726668744469
5.5.4.2	Lipid metabolism.phytosterol metabolism.phytosterol esterification.acyl-CoA:cholesterol acyltransferase	1	0.6209726668744469
19.2.2.8.1.10	Protein homeostasis.ubiquitin-proteasome system.ubiquitin-fold protein conjugation.RING E3 ubiquitin ligase activities.RING-H2-class.E3 ubiquitin ligase *(AIRP1)	1	0.6252108143764934
3	Carbohydrate metabolism	5	0.6273204589342619
28.3	Plant reproduction.pollination and fertilization	1	0.6294613882494842
28.3.5	Plant reproduction.pollination and fertilization.gamete adhesion factor *(GEX2)	1	0.6294613882494842
50	Enzyme classification	96	0.6363158800621438
50.1	Enzyme classification.EC_1 oxidoreductases	39	0.6385772372381409
15.5.18	RNA biosynthesis.transcriptional regulation.HSF-type transcription factor	2	0.6407879062201596
27.1.6.3.1	Multi-process regulation.circadian clock system.evening element regulation.Evening Complex (EC).component *(LUX)	1	0.6422864949392008
19.2.2.12.3.3.49	Protein homeostasis.ubiquitin-proteasome system.ubiquitin-fold protein conjugation.CULLIN-based E3 ubiquitin ligase activities.CUL1-based/SCF E3 ubiquitin ligase complexes.F-BOX substrate adaptor component activities.substrate adaptor *(SKIP13/SKIP10/SKIP9)	1	0.6465855950598408
26.10.3	External stimuli response.pathogen.defense mechanisms	5	0.6503869899699575
11.2.3.3	Phytohormone action.auxin.conjugation and degradation.indole-3-acetic acid amidohydrolase *(ILR)	1	0.6508965258850763
4	Amino acid metabolism	6	0.6546772241572842
19.2.2.10.2	Protein homeostasis.ubiquitin-proteasome system.ubiquitin-fold protein conjugation.U-Box E3 ubiquitin ligase activities.group-II	3	0.6635363683626303
15.5.2.1	RNA biosynthesis.transcriptional regulation.MYB-RELATED transcription factor superfamily.transcription factor *(RADIALIS)	1	0.6638990694328639
24.2.2.3	Solute transport.carrier-mediated transport.MFS superfamily.OCT family	1	0.6638990694328639
24.2.2.3.1	Solute transport.carrier-mediated transport.MFS superfamily.OCT family.nicotinate transporter *(NiaP)	1	0.6638990694328639
22.4.4	Vesicle trafficking.exocytic trafficking.cross-kingdom extracellular vesicle trafficking	1	0.6682560840838849
22.4.4.1	Vesicle trafficking.exocytic trafficking.cross-kingdom extracellular vesicle trafficking.regulatory protein *(TET8/9)	1	0.6682560840838849
27.14.3	Multi-process regulation.MAP kinase cascade signalling.MAP3K-WN protein kinase	1	0.6682560840838849
5.8.3	Lipid metabolism.cytoplasmic lipid droplet-associated activities.Oleosin-type lipid droplet structural protein	2	0.6714349050036011
27.1.6.3.3	Multi-process regulation.circadian clock system.evening element regulation.Evening Complex (EC).component *(ELF4)	1	0.6726243041424775
27.9	Multi-process regulation.G-protein-dependent signalling	1	0.6726243041424775
27.9.2	Multi-process regulation.G-protein-dependent signalling.heterotrimeric G-protein complex	1	0.6726243041424775
27.9.2.2	Multi-process regulation.G-protein-dependent signalling.heterotrimeric G-protein complex.non-canonical component alpha *(XLG)	1	0.6726243041424775
19.2.2.8.1.2	Protein homeostasis.ubiquitin-proteasome system.ubiquitin-fold protein conjugation.RING E3 ubiquitin ligase activities.RING-H2-class.BTL-subclass E3 ubiquitin ligase	1	0.6813938453480084
10.3.3.9	Redox homeostasis.thiol-based redox regulation.thioredoxin activities.plastidial thioredoxin *(TrxL2)	1	0.685794906132206
15.5.5	RNA biosynthesis.transcriptional regulation.Homeobox transcription factor superfamily	4	0.6872281799517466
19.2.2.10.2.4	Protein homeostasis.ubiquitin-proteasome system.ubiquitin-fold protein conjugation.U-Box E3 ubiquitin ligase activities.group-II.E3 ubiquitin ligase *(PUB9)	1	0.6946289488884404
18.4.1.10	Protein modification.phosphorylation.TKL protein kinase superfamily.LRR-X protein kinase families	1	0.6946289488884405
18.4.1.10.1	Protein modification.phosphorylation.TKL protein kinase superfamily.LRR-X protein kinase families.LRR-Xa protein kinase	1	0.6946289488884405
15.5.10.6	RNA biosynthesis.transcriptional regulation.C2H2 transcription factor superfamily.subclass ZFP transcription factor	2	0.694787771591199
18.8	Protein modification.S-glutathionylation	2	0.7026382364536583
18.8.1	Protein modification.S-glutathionylation.glutaredoxin	2	0.7026382364536583
7.2	Coenzyme metabolism.thiamine pyrophosphate biosynthesis	1	0.707957806020767
7.2.2	Coenzyme metabolism.thiamine pyrophosphate biosynthesis.thiazole moiety	1	0.707957806020767
7.2.2.1	Coenzyme metabolism.thiamine pyrophosphate biosynthesis.thiazole moiety.thiazole synthase *(Thi1)	1	0.707957806020767
5.8	Lipid metabolism.cytoplasmic lipid droplet-associated activities	3	0.7171719065373392
35.2	not assigned.not annotated	13	0.717968131728635
26.10.3.1.3	External stimuli response.pathogen.defense mechanisms.systemic acquired resistance (SAR).regulatory protein *(CBP60/SARD)	1	0.7213767418132759
26.10.3.1	External stimuli response.pathogen.defense mechanisms.systemic acquired resistance (SAR)	2	0.7279699641899406
19.2.2.10.2.5	Protein homeostasis.ubiquitin-proteasome system.ubiquitin-fold protein conjugation.U-Box E3 ubiquitin ligase activities.group-II.E3 ubiquitin ligase *(PUB18)	1	0.7303708901409411
11.10.1.7.1	Phytohormone action.signalling peptides.NCRP (non-cysteine-rich-peptide) category.GLV/RGF/CLEL-peptide activity.RGF-precursor polypeptide	1	0.7348819980660659
24.2.13	Solute transport.carrier-mediated transport.solute transporter *(MTCC)	1	0.7439315657611316
5.2	Lipid metabolism.glycerolipid metabolism	2	0.7439566608336889
5.2.10	Lipid metabolism.glycerolipid metabolism.glycerolipid degradation	2	0.7439566608336889
5.2.10.2	Lipid metabolism.glycerolipid metabolism.glycerolipid degradation.phospholipase activities	2	0.7439566608336889
10.2	Redox homeostasis.glutathione-based redox regulation	2	0.7503828159949142
10.2.3	Redox homeostasis.glutathione-based redox regulation.glutathione S-transferase activities	2	0.7503828159949142
10.2.3.5	Redox homeostasis.glutathione-based redox regulation.glutathione S-transferase activities.class lambda glutathione S-transferase	2	0.7503828159949142
26.8.2	External stimuli response.toxic compounds.arsenic	2	0.7503828159949142
26.8.2.3	External stimuli response.toxic compounds.arsenic.glutathione-mediated detoxification	2	0.7503828159949142
26.8.2.3.2	External stimuli response.toxic compounds.arsenic.glutathione-mediated detoxification.class lambda glutathione S-transferase	2	0.7503828159949142
24.2.3.4	Solute transport.carrier-mediated transport.APC superfamily.AAAP family	3	0.7511088687803226
27.6.3	Multi-process regulation.phosphoinositide signalling.phosphoinositide signalling effector *(PCaP)	1	0.7530166373266213
11.6.2	Phytohormone action.gibberellin.perception and signal transduction	1	0.7575721216303924
11.6.2.1	Phytohormone action.gibberellin.perception and signal transduction.receptor protein *(GID1)	1	0.7575721216303924
18.4.1.30	Protein modification.phosphorylation.TKL protein kinase superfamily.MLK protein kinase families	1	0.7575721216303926
18.4.1.30.1	Protein modification.phosphorylation.TKL protein kinase superfamily.MLK protein kinase families.MLK-I protein kinase	1	0.7575721216303926
24.2.2.1.3	Solute transport.carrier-mediated transport.MFS superfamily.SP family.inositol transporter *(INT)	1	0.7621360415794438
35.1	not assigned.annotated	276	0.7636423214438375
26.10.3.2	External stimuli response.pathogen.defense mechanisms.WRKY33-dependent plant immunity	3	0.764295036207203
26.10	External stimuli response.pathogen	6	0.766189010169019
9.2.1	Secondary metabolism.phenolics.p-coumaroyl-CoA biosynthesis	1	0.7667082485433845
9.2.1.1	Secondary metabolism.phenolics.p-coumaroyl-CoA biosynthesis.phenylalanine ammonia lyase activity	1	0.7667082485433845
9.2.1.1.2	Secondary metabolism.phenolics.p-coumaroyl-CoA biosynthesis.phenylalanine ammonia lyase activity.substrate(PAL) adaptor of SCF E3 ubiquitin ligase *(KFB-PAL)	1	0.7667082485433845
15.5.9.1.11	RNA biosynthesis.transcriptional regulation.AP2/ERF transcription factor superfamily.transcription factor (ERF) activities.subgroup ERF-IX transcription factor	3	0.7695889431963079
9.2.2.7	Secondary metabolism.phenolics.flavonoid biosynthesis.flavonol glycosides	1	0.7712885930260232
9.2.2.7.1	Secondary metabolism.phenolics.flavonoid biosynthesis.flavonol glycosides.flavonol 3-O-glycosyltransferase	1	0.7712885930260232
19.2.2.10.3.4	Protein homeostasis.ubiquitin-proteasome system.ubiquitin-fold protein conjugation.U-Box E3 ubiquitin ligase activities.group-III.E3 ubiquitin ligase *(PUB20)	1	0.7758769246799377
18.4.1.36	Protein modification.phosphorylation.TKL protein kinase superfamily.RLCK-VII receptor-like protein kinase families	1	0.7758769246799379
18.4.1.36.1	Protein modification.phosphorylation.TKL protein kinase superfamily.RLCK-VII receptor-like protein kinase families.RLCK-VIIa receptor-like protein kinase	1	0.7758769246799379
26.10.2	External stimuli response.pathogen.effector-triggered immunity (ETI) machinery	1	0.7758769246799379
26.10.2.2	External stimuli response.pathogen.effector-triggered immunity (ETI) machinery.RIN4-RPM1 immune signalling	1	0.7758769246799379
26.10.2.2.3	External stimuli response.pathogen.effector-triggered immunity (ETI) machinery.RIN4-RPM1 immune signalling.protein kinase *(RIPK) targeted to RIN4	1	0.7758769246799379
3.4	Carbohydrate metabolism.oligosaccharide metabolism	1	0.7804730923211922
3.4.5	Carbohydrate metabolism.oligosaccharide metabolism.alkaline alpha-galactosidase *(SIP2)	1	0.7804730923211922
22	Vesicle trafficking	2	0.7860258139138847
22.4	Vesicle trafficking.exocytic trafficking	2	0.7860258139138847
7.15	Coenzyme metabolism.chlorophyll metabolism	4	0.7914664569190935
7.15.3	Coenzyme metabolism.chlorophyll metabolism.chlorophyll catabolism	4	0.7914664569190935
7.15.3.5	Coenzyme metabolism.chlorophyll metabolism.chlorophyll catabolism.fluorescent chlorophyll catabolite (FCC) degradation	4	0.7914664569190935
7.15.3.5.1	Coenzyme metabolism.chlorophyll metabolism.chlorophyll catabolism.fluorescent chlorophyll catabolite (FCC) degradation.FCC deformylase *(CYP89A)	4	0.7914664569190935
19.4	Protein homeostasis.proteolysis	5	0.7972774885780898
24.2.2.17	Solute transport.carrier-mediated transport.MFS superfamily.UMF23-type solute transporter	2	0.8023817182919921
3.10	Carbohydrate metabolism.gluconeogenesis	1	0.8082060859770384
3.10.1	Carbohydrate metabolism.gluconeogenesis.phosphoenolpyruvate carboxykinase	1	0.8082060859770384
50.4.1	Enzyme classification.EC_4 lyases.EC_4.1 carbon-carbon lyase	1	0.8082060859770384
3.2.3.1	Carbohydrate metabolism.starch metabolism.degradation.phosphorylation	1	0.8221658804698302
3.2.3.1.3	Carbohydrate metabolism.starch metabolism.degradation.phosphorylation.regulatory protein *(ESV1) of dikinase activities	1	0.8221658804698302
27.3	Multi-process regulation.SnRK1-kinase regulatory system	1	0.8455556939943774
27.3.3	Multi-process regulation.SnRK1-kinase regulatory system.regulatory protein *(FLZ) of SnRK1 complex	1	0.8455556939943774
35	not assigned	289	0.8467317113373157
15.5.3.2.9	RNA biosynthesis.transcriptional regulation.MYB transcription factor superfamily.R2R3-MYB transcription factor family.subgroup-11 transcription factor	1	0.8502507372082806
24.1.3	Solute transport.primary active transport.ABC superfamily	3	0.8583140593268557
24.1.3.2	Solute transport.primary active transport.ABC superfamily.ABC2 family	3	0.8583140593268557
24.1.3.2.2	Solute transport.primary active transport.ABC superfamily.ABC2 family.subfamily ABCG transporter	3	0.8583140593268557
19.2.2.10	Protein homeostasis.ubiquitin-proteasome system.ubiquitin-fold protein conjugation.U-Box E3 ubiquitin ligase activities	7	0.8617013086090148
4.6.8	Amino acid metabolism.amino acid degradation.aromatic amino acids	1	0.8785269041975896
4.6.8.4	Amino acid metabolism.amino acid degradation.aromatic amino acids.tyrosine	1	0.8785269041975896
4.6.8.4.1	Amino acid metabolism.amino acid degradation.aromatic amino acids.tyrosine.tyrosine aminotransferase *(TAT)	1	0.8785269041975896
10.5.1	Redox homeostasis.tocopherol biosynthesis.tyrosine aminotransferase	1	0.8785269041975896
15.5.9.1.1	RNA biosynthesis.transcriptional regulation.AP2/ERF transcription factor superfamily.transcription factor (ERF) activities.subgroup ERF-I transcription factor	1	0.8832557161143597
18.3	Protein modification.lipidation	1	0.8879886917748068
18.3.5	Protein modification.lipidation.protein de-S-acylation	1	0.8879886917748068
18.3.5.1	Protein modification.lipidation.protein de-S-acylation.protein de-S-acylation enzyme *(ABAPT)	1	0.8879886917748068
5	Lipid metabolism	7	0.8886202685084654
26.10.3.1.6	External stimuli response.pathogen.defense mechanisms.systemic acquired resistance (SAR).regulatory protein *(NIMIN1)	1	0.8927256646749595
26.10.3.1.7	External stimuli response.pathogen.defense mechanisms.systemic acquired resistance (SAR).regulatory protein *(NIMIN2)	1	0.8927256646749595
9.1.4.3	Secondary metabolism.terpenoids.terpene biosynthesis.triterpenoid synthase	1	0.8974664678829216
50.5.4	Enzyme classification.EC_5 isomerases.EC_5.4 intramolecular transferase	1	0.8974664678829216
15.5.3.2.15	RNA biosynthesis.transcriptional regulation.MYB transcription factor superfamily.R2R3-MYB transcription factor family.subgroup-19/20 transcription factor	1	0.9022109340565159
11.10.1.1	Phytohormone action.signalling peptides.NCRP (non-cysteine-rich-peptide) category.PIP/PIPL-peptide activity	1	0.9069588954610017
11.10.1.1.1	Phytohormone action.signalling peptides.NCRP (non-cysteine-rich-peptide) category.PIP/PIPL-peptide activity.PIP/PIPL-precursor polypeptide	1	0.9069588954610017
50.2.1	Enzyme classification.EC_2 transferases.EC_2.1 transferase transferring one-carbon group	2	0.9121820271223835
4.2.1	Amino acid metabolism.aspartate group amino acid biosynthesis.asparagine	1	0.9307452349980427
4.2.1.1	Amino acid metabolism.aspartate group amino acid biosynthesis.asparagine.glutamine-dependent asparagine synthetase *(ASN)	1	0.9307452349980427
50.6	Enzyme classification.EC_6 ligases	1	0.9307452349980427
50.6.3	Enzyme classification.EC_6 ligases.EC_6.3 ligase forming carbon-nitrogen bond	1	0.9307452349980427
19.4.2.2	Protein homeostasis.proteolysis.serine-type peptidase activities.S10-class carboxypeptidase *(SCPL)	2	0.932391851216765
26	External stimuli response	16	0.9382802433220119
15.5.1.1	RNA biosynthesis.transcriptional regulation.C2C2 transcription factor superfamily.BBX transcription factor families	3	0.9405902123694135
12	Chromatin organisation	2	0.9425139573012569
12.3	Chromatin organisation.post-translational histone modification	2	0.9425139573012569
12.3.2	Chromatin organisation.post-translational histone modification.histone acetylation	2	0.9425139573012569
12.3.2.3	Chromatin organisation.post-translational histone modification.histone acetylation.HD1-type histone deacetylase family	2	0.9425139573012569
12.3.2.3.3	Chromatin organisation.post-translational histone modification.histone acetylation.HD1-type histone deacetylase family.class-III histone deacetylase	2	0.9425139573012569
11.10.2	Phytohormone action.signalling peptides.CRP (cysteine-rich-peptide) category	1	0.9450481714405092
11.10.2.1	Phytohormone action.signalling peptides.CRP (cysteine-rich-peptide) category.GASA/GAST-peptide activity	1	0.9450481714405092
11.10.2.1.1	Phytohormone action.signalling peptides.CRP (cysteine-rich-peptide) category.GASA/GAST-peptide activity.GASA-precursor polypeptide	1	0.9450481714405092
27.14	Multi-process regulation.MAP kinase cascade signalling	5	0.9474581317016435
1.4.2	Photosynthesis.CAM/C4 photosynthesis.phosphoenolpyruvate (PEP) carboxylase activity	1	0.954593600678149
1.4.2.2	Photosynthesis.CAM/C4 photosynthesis.phosphoenolpyruvate (PEP) carboxylase activity.regulatory PPC-phosphorylating kinase *(PPCK)	1	0.954593600678149
18.4.4.7	Protein modification.phosphorylation.CAMK protein kinase superfamily.PPCK PEP carboxylase kinase	1	0.954593600678149
15.5.3	RNA biosynthesis.transcriptional regulation.MYB transcription factor superfamily	4	0.9568688666213212
15.5.3.2	RNA biosynthesis.transcriptional regulation.MYB transcription factor superfamily.R2R3-MYB transcription factor family	4	0.9568688666213212
15.5.42	RNA biosynthesis.transcriptional regulation.PLATZ-type transcription factor	1	0.9593688447854296
15.5.1	RNA biosynthesis.transcriptional regulation.C2C2 transcription factor superfamily	5	0.9624567929643325
18.4.24.2.1	Protein modification.phosphorylation.protein serine/threonine phosphatase superfamily.PPM/PP2C Mn/Mg-dependent phosphatase families.clade A phosphatase	1	0.9641455472218103
5.1	Lipid metabolism.fatty acid metabolism	1	0.9689235367890094
5.1.9	Lipid metabolism.fatty acid metabolism.fatty acid degradation	1	0.9689235367890094
5.1.9.6	Lipid metabolism.fatty acid metabolism.fatty acid degradation.glyoxylate cycle	1	0.9689235367890094
5.1.9.6.6	Lipid metabolism.fatty acid metabolism.fatty acid degradation.glyoxylate cycle.acetate-malate shunt	1	0.9689235367890094
5.1.9.6.6.1	Lipid metabolism.fatty acid metabolism.fatty acid degradation.glyoxylate cycle.acetate-malate shunt.peroxisomal acetyl-CoA synthetase *(ACN/BZU)	1	0.9689235367890094
24.2.6	Solute transport.carrier-mediated transport.TOC superfamily	2	0.9695472320823937
24.2.6.1	Solute transport.carrier-mediated transport.TOC superfamily.sugar efflux transporter *(SWEET)	2	0.9695472320823937
5.8.1	Lipid metabolism.cytoplasmic lipid droplet-associated activities.lipid droplet-plasma membrane tethering complex	1	0.9784826918480849
5.8.1.2	Lipid metabolism.cytoplasmic lipid droplet-associated activities.lipid droplet-plasma membrane tethering complex.plasma membrane-localized component *(LIPA)	1	0.9784826918480849
11.4	Phytohormone action.cytokinin	2	0.9796954152645772
11.4.4	Phytohormone action.cytokinin.transport	2	0.9796954152645772
11.4.4.1	Phytohormone action.cytokinin.transport.cytokinin transporter *(ABCG14)	2	0.9796954152645772
11.1	Phytohormone action.abscisic acid	4	0.9808231085500521
19.4.2	Protein homeostasis.proteolysis.serine-type peptidase activities	4	0.9856167255009974
