# Supplementary material for: Comparative physiochemical and transcriptomic analysis reveals the influences of cross-pollination on ovary and fruit development in pummelo (Citrus maxima)
Source: Sci Rep. 2023 Nov 4;13:19081. doi: 10.1038/s41598-023-46058-3 (PMC10625566; doi:10.1038/s41598-023-46058-3)
Supplement: Supplementary file 5 — Supplementary Table S4. [file 41598_2023_46058_MOESM5_ESM.xls]

## Sheet: Sheet1
Supplemental Table S4： MapMan annotation results for the DEGs identified between GXO and SJO
BIN ID	BIN Name	Gene ID	Fold-change	Gene Description
1.1.1.3.20	Photosynthesis.photophosphorylation.photosystem II.assembly.thioredoxin *(TRX-M)	cg3g017690	-2.19212	Thioredoxin M-type, chloroplastic
1.1.8.1.3.2	Photosynthesis.photophosphorylation.chlororespiration.NADH dehydrogenase-like (NDH) complex.subcomplex B.component *(PnsB2/NDF2)	cg5g031110	1.56902	Photosynthetic NDH subunit of subcomplex B 2, chloroplastic
1.4.1.1	Photosynthesis.CAM/C4 photosynthesis.carbon dioxide-bicarbonate equilibrium.alpha-type carbonic anhydrase	cg6g015430	-1.73451	Alpha carbonic anhydrase 1, chloroplastic
1.4.2.2	Photosynthesis.CAM/C4 photosynthesis.phosphoenolpyruvate (PEP) carboxylase activity.regulatory PPC-phosphorylating kinase *(PPCK)	cg9g008090	1.92476	Phosphoenolpyruvate carboxylase kinase 1
3.2.3.1.3	Carbohydrate metabolism.starch metabolism.degradation.phosphorylation.regulatory protein *(ESV1) of dikinase activities	cg3g025050	1.79077	no annotation
3.2.3.3.1.1	Carbohydrate metabolism.starch metabolism.degradation.hydrolysis and phosphorolysis.amylase activities.alpha amylase	cg3g021390	1.52943	Alpha-amylase
3.4.5	Carbohydrate metabolism.oligosaccharide metabolism.alkaline alpha-galactosidase *(SIP2)	cg9g021670	2.0336	Probable galactinol--sucrose galactosyltransferase 2
3.10.1	Carbohydrate metabolism.gluconeogenesis.phosphoenolpyruvate carboxykinase	cg3g013480	2.01894	Phosphoenolpyruvate carboxykinase (ATP) 1
3.13.8	Carbohydrate metabolism.nucleotide sugar biosynthesis.UDP-D-glucose 4-epimerase	cg5g009980	1.66031	Bifunctional UDP-glucose 4-epimerase and UDP-xylose 4-epimerase 1
4.1.1.3.2	Amino acid metabolism.glutamate group amino acid biosynthesis.glutamate-derived amino acids.gamma-aminobutyrate (GABA).GABA transporter *(GAT)	cg5g001580	1.59346	Probable GABA transporter 2
4.2.1.1	Amino acid metabolism.aspartate group amino acid biosynthesis.asparagine.glutamine-dependent asparagine synthetase *(ASN)	cg8g024330	1.93377	Asparagine synthetase [glutamine-hydrolyzing]
4.2.2.8.6	Amino acid metabolism.aspartate group amino acid biosynthesis.aspartate-derived amino acids.isoleucine.valine/leucine/isoleucine aminotransferase	cg3g013240	2.55349	Branched-chain-amino-acid aminotransferase 2, chloroplastic
4.2.2.8.6	Amino acid metabolism.aspartate group amino acid biosynthesis.aspartate-derived amino acids.isoleucine.valine/leucine/isoleucine aminotransferase	cg3g013250	2.91653	Branched-chain amino acid aminotransferase 1, mitochondrial
4.3.2.4	Amino acid metabolism.pyruvate group amino acid biosynthesis.pyruvate-derived amino acids.valine/leucine/isoleucine aminotransferase	cg3g013240	2.55349	Branched-chain-amino-acid aminotransferase 2, chloroplastic
4.3.2.4	Amino acid metabolism.pyruvate group amino acid biosynthesis.pyruvate-derived amino acids.valine/leucine/isoleucine aminotransferase	cg3g013250	2.91653	Branched-chain amino acid aminotransferase 1, mitochondrial
4.6.4.1	Amino acid metabolism.amino acid degradation.lysine.bifunctional lysine ketoglutarate reductase and saccharopine dehydrogenase	cg4g018330	1.52624	Alpha-aminoadipic semialdehyde synthase
4.6.7.1	Amino acid metabolism.amino acid degradation.branched-chain amino acids.branched-chain aminotransferase *(BCAT)	cg3g013240	2.55349	Branched-chain-amino-acid aminotransferase 2, chloroplastic
4.6.7.1	Amino acid metabolism.amino acid degradation.branched-chain amino acids.branched-chain aminotransferase *(BCAT)	cg3g013250	2.91653	Branched-chain amino acid aminotransferase 1, mitochondrial
4.6.8.4.1	Amino acid metabolism.amino acid degradation.aromatic amino acids.tyrosine.tyrosine aminotransferase *(TAT)	cg4g010230	1.95592	Probable aminotransferase TAT2
5.1.9.6.6.1	Lipid metabolism.fatty acid metabolism.fatty acid degradation.glyoxylate cycle.acetate-malate shunt.peroxisomal acetyl-CoA synthetase *(ACN/BZU)	cg9g001560	1.91132	Acetate/butyrate--CoA ligase AAE7, peroxisomal
5.2.10.2.1.1	Lipid metabolism.glycerolipid metabolism.glycerolipid degradation.phospholipase activities.phospholipase A1 activities.phospholipase-A1 *(PC-PLA1)	cg2g039720	1.63554	Phospholipase A1-Igamma1, chloroplastic
5.2.10.2.2.3	Lipid metabolism.glycerolipid metabolism.glycerolipid degradation.phospholipase activities.phospholipase A2 activities.phospholipase-A2 *(pPLA2-II))	cg3g021660	2.49752	Patatin-like protein 2
5.5.4.2	Lipid metabolism.phytosterol metabolism.phytosterol esterification.acyl-CoA:cholesterol acyltransferase	cg4g012960	2.14015	Probable long-chain-alcohol O-fatty-acyltransferase 1
5.8.1.2	Lipid metabolism.cytoplasmic lipid droplet-associated activities.lipid droplet-plasma membrane tethering complex.plasma membrane-localized component *(LIPA)	cg7g023330	1.86922	no annotation
5.8.3	Lipid metabolism.cytoplasmic lipid droplet-associated activities.Oleosin-type lipid droplet structural protein	cg4g004630	2.44636	Oleosin Ara h 15.0101
5.8.3	Lipid metabolism.cytoplasmic lipid droplet-associated activities.Oleosin-type lipid droplet structural protein	cg2g007080	-3.56002	Oleosin 5
7.2.2.1	Coenzyme metabolism.thiamine pyrophosphate biosynthesis.thiazole moiety.thiazole synthase *(Thi1)	cg2g040420	1.69925	Thiamine thiazole synthase 2, chloroplastic
7.9.4	Coenzyme metabolism.NAD/NADP biosynthesis.NAD synthase	cgung018610	1.50734	Glutamine-dependent NAD(+) synthetase
7.15.3.5.1	Coenzyme metabolism.chlorophyll metabolism.chlorophyll catabolism.fluorescent chlorophyll catabolite (FCC) degradation.FCC deformylase *(CYP89A)	cg6g007890	2.07877	Cytochrome P450 89A2
7.15.3.5.1	Coenzyme metabolism.chlorophyll metabolism.chlorophyll catabolism.fluorescent chlorophyll catabolite (FCC) degradation.FCC deformylase *(CYP89A)	cg6g007880	1.84027	Cytochrome P450 89A2
7.15.3.5.1	Coenzyme metabolism.chlorophyll metabolism.chlorophyll catabolism.fluorescent chlorophyll catabolite (FCC) degradation.FCC deformylase *(CYP89A)	cg6g007920	1.61707	Cytochrome P450 89A2
7.15.3.5.1	Coenzyme metabolism.chlorophyll metabolism.chlorophyll catabolism.fluorescent chlorophyll catabolite (FCC) degradation.FCC deformylase *(CYP89A)	cg6g007900	1.83657	Cytochrome P450 89A2
9.1.4.2	Secondary metabolism.terpenoids.terpene biosynthesis.mono-/sesquiterpene-/diterpene synthase	cg2g022910	3.15912	(-)-germacrene D synthase
9.1.4.3	Secondary metabolism.terpenoids.terpene biosynthesis.triterpenoid synthase	cg1g021760	1.84128	Beta-amyrin synthase
9.2.1.1.2	Secondary metabolism.phenolics.p-coumaroyl-CoA biosynthesis.phenylalanine ammonia lyase activity.substrate(PAL) adaptor of SCF E3 ubiquitin ligase *(KFB-PAL)	cg2g000770	2.04166	F-box/kelch-repeat protein At1g15670
9.2.2.7.1	Secondary metabolism.phenolics.flavonoid biosynthesis.flavonol glycosides.flavonol 3-O-glycosyltransferase	cg8g004180	2.03568	Scopoletin glucosyltransferase
9.2.2.8.1	Secondary metabolism.phenolics.flavonoid biosynthesis.aurones.aureusidin synthase	cg2g041710	-10	Polyphenol oxidase, chloroplastic
9.2.2.10.1	Secondary metabolism.phenolics.flavonoid biosynthesis.anthocyanidins.dihydroflavonol 4-reductase *(DFR)	cg3g023030	-1.73131	Dihydroflavonol 4-reductase
9.2.3.2	Secondary metabolism.phenolics.lignan biosynthesis.stereoselective coupling control protein *(DIRIGENT)	cg5g001900	2.08065	Dirigent protein 5
9.2.3.2	Secondary metabolism.phenolics.lignan biosynthesis.stereoselective coupling control protein *(DIRIGENT)	cg5g001910	-1.91151	Disease resistance response protein 206
10.2.3.5	Redox homeostasis.glutathione-based redox regulation.glutathione S-transferase activities.class lambda glutathione S-transferase	cg2g023590	2.56327	Glutathione S-transferase L2, chloroplastic
10.2.3.5	Redox homeostasis.glutathione-based redox regulation.glutathione S-transferase activities.class lambda glutathione S-transferase	cg6g003160	1.60026	Glutathione S-transferase L3
10.3.3.9	Redox homeostasis.thiol-based redox regulation.thioredoxin activities.plastidial thioredoxin *(TrxL2)	cg6g013060	2.09631	Thioredoxin-like 3-1, chloroplastic
10.3.3.10	Redox homeostasis.thiol-based redox regulation.thioredoxin activities.nucleoredoxin *(NRX)	cg3g024580	2.8255	Probable nucleoredoxin 2
10.4.8.4	Redox homeostasis.ascorbate-based redox regulation.ascorbate metabolism.apoplastic ascorbate oxidase *(AAO)	cg1g028930	2.22998	L-ascorbate oxidase
10.5.1	Redox homeostasis.tocopherol biosynthesis.tyrosine aminotransferase	cg4g010230	1.95592	Probable aminotransferase TAT2
10.5.6	Redox homeostasis.tocopherol biosynthesis.gamma-tocopherol methyltransferase *(VTE4/TMT)	cg6g007690	2.9558	Probable tocopherol O-methyltransferase, chloroplastic
11.1.1.4	Phytohormone action.abscisic acid.biosynthesis.neoxanthin cleavage protein	cg5g016320	2.78887	9-cis-epoxycarotenoid dioxygenase NCED1, chloroplastic
11.1.1.4	Phytohormone action.abscisic acid.biosynthesis.neoxanthin cleavage protein	cg2g044950	1.67079	9-cis-epoxycarotenoid dioxygenase NCED2, chloroplastic
11.1.3.2	Phytohormone action.abscisic acid.conjugation and degradation.abscisic acid hydroxylase *(CYP707A)	cg8g004580	1.57711	Abscisic acid 8'-hydroxylase 4
11.1.3.2	Phytohormone action.abscisic acid.conjugation and degradation.abscisic acid hydroxylase *(CYP707A)	cg6g020290	1.84215	Abscisic acid 8'-hydroxylase CYP707A2
11.2.2.2	Phytohormone action.auxin.perception and signal transduction.transcriptional repressor *(IAA/AUX)	cg4g004480	1.55401	Auxin-responsive protein IAA26
11.2.3.1	Phytohormone action.auxin.conjugation and degradation.indole-3-acetic acid-amido synthetase *(GH3)	cg5g037090	-2.12715	Putative indole-3-acetic acid-amido synthetase GH3.9
11.2.3.3	Phytohormone action.auxin.conjugation and degradation.indole-3-acetic acid amidohydrolase *(ILR)	cg3g016650	1.67668	IAA-amino acid hydrolase ILR1-like 6
11.4.4.1	Phytohormone action.cytokinin.transport.cytokinin transporter *(ABCG14)	cg6g020410	-1.52528	ABC transporter G family member 14
11.4.4.1	Phytohormone action.cytokinin.transport.cytokinin transporter *(ABCG14)	cg7g015090	2.54769	ABC transporter G family member 21
11.6.1.1	Phytohormone action.gibberellin.biosynthesis.ent-copalyl diphosphate synthase	cg5g035420	-1.8792	(-)-kolavenyl diphosphate synthase TPS28, chloroplastic
11.6.1.5	Phytohormone action.gibberellin.biosynthesis.gibberellin 20-oxidase	cg9g026010	-2.59065	Gibberellin 20 oxidase 1
11.6.2.1	Phytohormone action.gibberellin.perception and signal transduction.receptor protein *(GID1)	cg5g036390	1.73761	Gibberellin receptor GID1B
11.10.1.1.1	Phytohormone action.signalling peptides.NCRP (non-cysteine-rich-peptide) category.PIP/PIPL-peptide activity.PIP/PIPL-precursor polypeptide	cg5g026620	1.94015	no annotation
11.10.1.3.1	Phytohormone action.signalling peptides.NCRP (non-cysteine-rich-peptide) category.CEP-peptide activity.CEP-precursor polypeptide	cg2g043690	2.18363	no annotation
11.10.1.6.1	Phytohormone action.signalling peptides.NCRP (non-cysteine-rich-peptide) category.DVL/ROT-peptide activity.DVL/RTFL-precursor polypeptide	cg7g000890	1.56753	no annotation
11.10.1.7.1	Phytohormone action.signalling peptides.NCRP (non-cysteine-rich-peptide) category.GLV/RGF/CLEL-peptide activity.RGF-precursor polypeptide	cg1g026720	1.717	no annotation
11.10.1.7.2	Phytohormone action.signalling peptides.NCRP (non-cysteine-rich-peptide) category.GLV/RGF/CLEL-peptide activity.RGF-peptide receptor *(RGFR)	cg4g014240	-1.51533	Leucine-rich repeat receptor-like serine/threonine-protein kinase RGI4
11.10.1.9.1	Phytohormone action.signalling peptides.NCRP (non-cysteine-rich-peptide) category.CLE-peptide activity.CLE-precursor polypeptide	cg5g010060	1.85464	no annotation
11.10.1.9.1	Phytohormone action.signalling peptides.NCRP (non-cysteine-rich-peptide) category.CLE-peptide activity.CLE-precursor polypeptide	cg2g008470	-10	no annotation
11.10.1.12.1	Phytohormone action.signalling peptides.NCRP (non-cysteine-rich-peptide) category.PSY-peptide activity.PSY precursor polypeptide	cg5g031910	1.55015	no annotation
11.10.1.13.1	Phytohormone action.signalling peptides.NCRP (non-cysteine-rich-peptide) category.CAPE-peptide activity.CAPE precursor polypeptide	cg4g022290	-1.74308	Pathogenesis-related protein PR-1
11.10.2.1.1	Phytohormone action.signalling peptides.CRP (cysteine-rich-peptide) category.GASA/GAST-peptide activity.GASA-precursor polypeptide	cg5g004540	1.85784	Gibberellin-regulated protein 14
12.3.2.3.3	Chromatin organisation.post-translational histone modification.histone acetylation.HD1-type histone deacetylase family.class-III histone deacetylase	cg4g006540	3.87562	Histone deacetylase 2
12.3.2.3.3	Chromatin organisation.post-translational histone modification.histone acetylation.HD1-type histone deacetylase family.class-III histone deacetylase	cgung018190	-2.34603	Histone deacetylase 2
13.3.3.1.3	Cell division.meiotic recombination.meiotic double strand break processing.MRE11-RAD50-NBS1 (MRN) complex.component *(NBS1)	cg6g011730	3.88062	Nijmegen breakage syndrome 1 protein
14.1.1.1.3	DNA damage response.DNA damage sensing and signalling.ATM pathway.MRN damage sensor complex.component *(NBS1)	cg6g011730	3.88062	Nijmegen breakage syndrome 1 protein
15.2.2	RNA biosynthesis.RNA polymerase I-dependent transcription.transcription initiation factor *(BRP1)	cgung018770	2.9042	Plant-specific TFIIB-related protein 1
15.5.1.1.2	RNA biosynthesis.transcriptional regulation.C2C2 transcription factor superfamily.BBX transcription factor families.class-II transcription factor	cg2g020660	1.56788	Zinc finger protein CONSTANS-LIKE 9
15.5.1.1.2	RNA biosynthesis.transcriptional regulation.C2C2 transcription factor superfamily.BBX transcription factor families.class-II transcription factor	cg2g035590	1.61255	Putative zinc finger protein At1g68190
15.5.1.1.4	RNA biosynthesis.transcriptional regulation.C2C2 transcription factor superfamily.BBX transcription factor families.class-IV transcription factor	cg1g005220	2.76233	B-box zinc finger protein 19
15.5.1.3.1	RNA biosynthesis.transcriptional regulation.C2C2 transcription factor superfamily.GATA trancription factor families.transcription factor *(A/B-GATA)	cg1g022820	2.42949	GATA transcription factor 7
15.5.1.5	RNA biosynthesis.transcriptional regulation.C2C2 transcription factor superfamily.transcription factor *(DOF)	cg1g009420	1.51298	Dof zinc finger protein DOF1.7
15.5.2.1	RNA biosynthesis.transcriptional regulation.MYB-RELATED transcription factor superfamily.transcription factor *(RADIALIS)	cg8g007030	2.10355	Protein RADIALIS-like 6
15.5.2.3	RNA biosynthesis.transcriptional regulation.MYB-RELATED transcription factor superfamily.transcription factor *(REVEILLE)	cg5g039890	-1.93674	Protein LATE ELONGATED HYPOCOTYL
15.5.3.2.2	RNA biosynthesis.transcriptional regulation.MYB transcription factor superfamily.R2R3-MYB transcription factor family.subgroup-2 transcription factor	cg8g010070	2.49232	Transcription factor MYB4
15.5.3.2.9	RNA biosynthesis.transcriptional regulation.MYB transcription factor superfamily.R2R3-MYB transcription factor family.subgroup-11 transcription factor	cg2g021930	1.98788	Transcription factor MYB102
15.5.3.2.15	RNA biosynthesis.transcriptional regulation.MYB transcription factor superfamily.R2R3-MYB transcription factor family.subgroup-19/20 transcription factor	cg2g036140	1.94537	Transcription factor MYB62
15.5.3.2.27	RNA biosynthesis.transcriptional regulation.MYB transcription factor superfamily.R2R3-MYB transcription factor family.subgroup transcription factor	cg4g006920	-2.19958	Transcription factor MYB82
15.5.5.1	RNA biosynthesis.transcriptional regulation.Homeobox transcription factor superfamily.HD-ZIP I/II-type transcription factor	cg5g040260	1.8464	Homeobox-leucine zipper protein ATHB-7
15.5.5.1	RNA biosynthesis.transcriptional regulation.Homeobox transcription factor superfamily.HD-ZIP I/II-type transcription factor	cg5g000500	3.37036	Homeobox-leucine zipper protein ATHB-7
15.5.5.2.2	RNA biosynthesis.transcriptional regulation.Homeobox transcription factor superfamily.transcription factor (HD-ZIP III) activity.transcriptional co-regulator *(ZPR)	cg5g009180	-1.86352	no annotation
15.5.5.12	RNA biosynthesis.transcriptional regulation.Homeobox transcription factor superfamily.zf-HD-type transcription factor	cg7g021150	2.21292	Zinc-finger homeodomain protein 11
15.5.6.13	RNA biosynthesis.transcriptional regulation.bZIP transcription factor superfamily.bZIP class-S/SE transcription factor	cg7g015460	-1.76463	Basic leucine zipper 43
15.5.9.1.1	RNA biosynthesis.transcriptional regulation.AP2/ERF transcription factor superfamily.transcription factor (ERF) activities.subgroup ERF-I transcription factor	cg5g001420	1.95483	Ethylene-responsive transcription factor ERF061
15.5.9.1.2	RNA biosynthesis.transcriptional regulation.AP2/ERF transcription factor superfamily.transcription factor (ERF) activities.subgroup ERF-II-DEAR transcription factor	cg3g021100	1.56915	Ethylene-responsive transcription factor ERF010
15.5.9.1.3	RNA biosynthesis.transcriptional regulation.AP2/ERF transcription factor superfamily.transcription factor (ERF) activities.subgroup ERF-II transcription factor *(ERF16/17/18)	cg4g018510	2.88647	Ethylene-responsive transcription factor ERF017
15.5.9.1.3	RNA biosynthesis.transcriptional regulation.AP2/ERF transcription factor superfamily.transcription factor (ERF) activities.subgroup ERF-II transcription factor *(ERF16/17/18)	cg4g017840	1.85904	Ethylene-responsive transcription factor ERF016
15.5.9.1.3	RNA biosynthesis.transcriptional regulation.AP2/ERF transcription factor superfamily.transcription factor (ERF) activities.subgroup ERF-II transcription factor *(ERF16/17/18)	cg4g017860	2.61828	Ethylene-responsive transcription factor ERF017
15.5.9.1.5	RNA biosynthesis.transcriptional regulation.AP2/ERF transcription factor superfamily.transcription factor (ERF) activities.subgroup ERF-III transcription factor	cg9g026260	2.00438	Dehydration-responsive element-binding protein 1C
15.5.9.1.5	RNA biosynthesis.transcriptional regulation.AP2/ERF transcription factor superfamily.transcription factor (ERF) activities.subgroup ERF-III transcription factor	cg5g009710	2.39013	Dehydration-responsive element-binding protein 1B
15.5.9.1.5	RNA biosynthesis.transcriptional regulation.AP2/ERF transcription factor superfamily.transcription factor (ERF) activities.subgroup ERF-III transcription factor	cg5g011790	2.10461	Dehydration-responsive element-binding protein 1C
15.5.9.1.6	RNA biosynthesis.transcriptional regulation.AP2/ERF transcription factor superfamily.transcription factor (ERF) activities.subgroup ERF-IV/DREB2 transcription factor	cg3g023400	2.49589	Dehydration-responsive element-binding protein 2D
15.5.9.1.6	RNA biosynthesis.transcriptional regulation.AP2/ERF transcription factor superfamily.transcription factor (ERF) activities.subgroup ERF-IV/DREB2 transcription factor	cg7g002540	2.35234	Putative dehydration-responsive element-binding protein 2H
15.5.9.1.10	RNA biosynthesis.transcriptional regulation.AP2/ERF transcription factor superfamily.transcription factor (ERF) activities.subgroup ERF-VIII transcription factor	cg2g013290	2.43453	Ethylene-responsive transcription factor 9
15.5.9.1.11	RNA biosynthesis.transcriptional regulation.AP2/ERF transcription factor superfamily.transcription factor (ERF) activities.subgroup ERF-IX transcription factor	cg5g044320	-1.50707	Ethylene-responsive transcription factor 13
15.5.9.1.11	RNA biosynthesis.transcriptional regulation.AP2/ERF transcription factor superfamily.transcription factor (ERF) activities.subgroup ERF-IX transcription factor	cg9g022820	2.82847	Ethylene-responsive transcription factor 5
15.5.9.1.11	RNA biosynthesis.transcriptional regulation.AP2/ERF transcription factor superfamily.transcription factor (ERF) activities.subgroup ERF-IX transcription factor	cg5g007760	2.02909	Ethylene-responsive transcription factor 5
15.5.9.1.12	RNA biosynthesis.transcriptional regulation.AP2/ERF transcription factor superfamily.transcription factor (ERF) activities.subgroup ERF-X transcription factor	cg8g004600	2.40285	Ethylene-responsive transcription factor ERF109
15.5.10.5	RNA biosynthesis.transcriptional regulation.C2H2 transcription factor superfamily.subclass ZAT transcription factor	cg8g021770	2.88285	Zinc finger protein ZAT12
15.5.10.5	RNA biosynthesis.transcriptional regulation.C2H2 transcription factor superfamily.subclass ZAT transcription factor	cg3g012710	2.02188	Zinc finger protein ZAT10
15.5.10.5	RNA biosynthesis.transcriptional regulation.C2H2 transcription factor superfamily.subclass ZAT transcription factor	cg6g003930	3.41237	Zinc finger protein ZAT11
15.5.10.6	RNA biosynthesis.transcriptional regulation.C2H2 transcription factor superfamily.subclass ZFP transcription factor	cg5g032760	1.84605	no annotation
15.5.10.6	RNA biosynthesis.transcriptional regulation.C2H2 transcription factor superfamily.subclass ZFP transcription factor	cg7g020020	1.67757	no annotation
15.5.17	RNA biosynthesis.transcriptional regulation.GRAS-type transcription factor	cg6g009610	4.93018	Protein NODULATION SIGNALING PATHWAY 2
15.5.18	RNA biosynthesis.transcriptional regulation.HSF-type transcription factor	cg9g020350	1.65696	Heat stress transcription factor B-3
15.5.18	RNA biosynthesis.transcriptional regulation.HSF-type transcription factor	cg9g019270	2.6972	Heat stress transcription factor C-1
15.5.19	RNA biosynthesis.transcriptional regulation.MADS/AGL-type transcription factor	cg7g022840	2.90721	Agamous-like MADS-box protein AGL15
15.5.20	RNA biosynthesis.transcriptional regulation.NAC-type transcription factor	cg5g030560	2.96421	NAC transcription factor 47
15.5.20	RNA biosynthesis.transcriptional regulation.NAC-type transcription factor	cg2g021360	1.98891	NAC domain-containing protein JA2L
15.5.20	RNA biosynthesis.transcriptional regulation.NAC-type transcription factor	cg7g021380	2.35141	NAC domain-containing protein 1
15.5.20	RNA biosynthesis.transcriptional regulation.NAC-type transcription factor	cg6g024360	2.15187	NAC domain-containing protein 71
15.5.20	RNA biosynthesis.transcriptional regulation.NAC-type transcription factor	cg7g010720	-1.66037	NAC domain-containing protein 83
15.5.20	RNA biosynthesis.transcriptional regulation.NAC-type transcription factor	cg6g025130	2.61915	NAC domain-containing protein 100
15.5.22	RNA biosynthesis.transcriptional regulation.TCP-type transcription factor	cgung002160	2.87345	Transcription factor TCP12
15.5.25.1	RNA biosynthesis.transcriptional regulation.WRKY transcription factor activity.WRKY-type transcription factor	cg6g009950	3.3475	Probable WRKY transcription factor 33
15.5.25.1	RNA biosynthesis.transcriptional regulation.WRKY transcription factor activity.WRKY-type transcription factor	cg9g028250	1.52343	Probable WRKY transcription factor 41
15.5.25.1	RNA biosynthesis.transcriptional regulation.WRKY transcription factor activity.WRKY-type transcription factor	cg7g010390	2.00419	Probable WRKY transcription factor 75
15.5.25.1	RNA biosynthesis.transcriptional regulation.WRKY transcription factor activity.WRKY-type transcription factor	cg5g001540	2.2216	Probable WRKY transcription factor 41
15.5.26	RNA biosynthesis.transcriptional regulation.AS2/LOB-type transcription factor	cg5g043230	1.8571	LOB domain-containing protein 31
15.5.26	RNA biosynthesis.transcriptional regulation.AS2/LOB-type transcription factor	cg5g005430	-1.78808	Protein LATERAL ORGAN BOUNDARIES
15.5.32	RNA biosynthesis.transcriptional regulation.bHLH-type transcription factor	cg9g007150	1.9213	Transcription factor bHLH92
15.5.32	RNA biosynthesis.transcriptional regulation.bHLH-type transcription factor	cg1g008260	2.30851	Transcription factor bHLH96
15.5.32	RNA biosynthesis.transcriptional regulation.bHLH-type transcription factor	cg3g023160	-1.52358	Transcription factor bHLH110
15.5.32	RNA biosynthesis.transcriptional regulation.bHLH-type transcription factor	cg5g022610	1.84427	Transcription factor BEE 1
15.5.32	RNA biosynthesis.transcriptional regulation.bHLH-type transcription factor	cg2g005400	1.58831	no annotation
15.5.32	RNA biosynthesis.transcriptional regulation.bHLH-type transcription factor	cg2g036150	1.50952	Transcription factor bHLH75
15.5.40	RNA biosynthesis.transcriptional regulation.LIM-type transcription factor	cg3g000380	10	LIM domain-containing protein WLIM2b
15.5.42	RNA biosynthesis.transcriptional regulation.PLATZ-type transcription factor	cg3g025970	1.86517	Protein RGF1 INDUCIBLE TRANSCRIPTION FACTOR 1
15.5.51.1	RNA biosynthesis.transcriptional regulation.NF-Y transcription factor complex.component *(NF-YA)	cg9g021740	2.14326	Nuclear transcription factor Y subunit A-1
15.5.53.3	RNA biosynthesis.transcriptional regulation.transcriptional repression.transcriptional co-repressor *(AFP/NINJA)	cg7g016280	1.65916	Ninja-family protein AFP1
15.5.53.8	RNA biosynthesis.transcriptional regulation.transcriptional repression.transcriptional repressor *(AITR)	cg3g012910	2.73694	no annotation
15.5.53.8	RNA biosynthesis.transcriptional regulation.transcriptional repression.transcriptional repressor *(AITR)	cg5g006530	2.46904	no annotation
15.5.53.8	RNA biosynthesis.transcriptional regulation.transcriptional repression.transcriptional repressor *(AITR)	cg2g011510	1.86263	no annotation
15.5.53.8	RNA biosynthesis.transcriptional regulation.transcriptional repression.transcriptional repressor *(AITR)	cg2g002390	2.06073	no annotation
16.4.9.2	RNA processing.RNA homeostasis.mRNA stress granule formation.regulatory factor *(TZF)	cg7g002050	1.56234	Zinc finger CCCH domain-containing protein 29
18.3.5.1	Protein modification.lipidation.protein de-S-acylation.protein de-S-acylation enzyme *(ABAPT)	cg7g015660	1.95083	no annotation
18.4.1.3	Protein modification.phosphorylation.TKL protein kinase superfamily.LRR-III protein kinase	cg5g026350	1.52113	Leucine-rich repeat receptor-like serine/threonine/tyrosine-protein kinase SOBIR1
18.4.1.10.1	Protein modification.phosphorylation.TKL protein kinase superfamily.LRR-X protein kinase families.LRR-Xa protein kinase	cg6g023590	2.09288	Inactive LRR receptor-like serine/threonine-protein kinase BIR2
18.4.1.11	Protein modification.phosphorylation.TKL protein kinase superfamily.LRR-XI protein kinase	cg4g014240	-1.51533	Leucine-rich repeat receptor-like serine/threonine-protein kinase RGI4
18.4.1.19	Protein modification.phosphorylation.TKL protein kinase superfamily.L-lectin protein kinase	cg9g024530	2.22338	L-type lectin-domain containing receptor kinase IX.1
18.4.1.21	Protein modification.phosphorylation.TKL protein kinase superfamily.LysM protein kinase	cg6g000930	3.17309	LysM domain receptor-like kinase 4
18.4.1.25	Protein modification.phosphorylation.TKL protein kinase superfamily.WAK/WAKL protein kinase	cg6g000920	3.35435	Wall-associated receptor kinase-like 22
18.4.1.30.1	Protein modification.phosphorylation.TKL protein kinase superfamily.MLK protein kinase families.MLK-I protein kinase	cg5g001690	2.05576	Light-sensor Protein kinase
18.4.1.36.1	Protein modification.phosphorylation.TKL protein kinase superfamily.RLCK-VII receptor-like protein kinase families.RLCK-VIIa receptor-like protein kinase	cg4g017520	1.74839	Serine/threonine-protein kinase RIPK
18.4.4.3	Protein modification.phosphorylation.CAMK protein kinase superfamily.SnRK3 SNF1-related protein kinase	cg1g021330	2.77439	CBL-interacting serine/threonine-protein kinase 5
18.4.4.7	Protein modification.phosphorylation.CAMK protein kinase superfamily.PPCK PEP carboxylase kinase	cg9g008090	1.92476	Phosphoenolpyruvate carboxylase kinase 1
18.4.24.2.1	Protein modification.phosphorylation.protein serine/threonine phosphatase superfamily.PPM/PP2C Mn/Mg-dependent phosphatase families.clade A phosphatase	cg8g023080	1.91346	Protein phosphatase 2C 3
18.4.24.2.2	Protein modification.phosphorylation.protein serine/threonine phosphatase superfamily.PPM/PP2C Mn/Mg-dependent phosphatase families.clade B phosphatase	cg8g024340	1.50315	Probable protein phosphatase 2C 25
18.8.1	Protein modification.S-glutathionylation.glutaredoxin	cg9g003340	1.60283	Monothiol glutaredoxin-S2
18.8.1	Protein modification.S-glutathionylation.glutaredoxin	cg2g008190	2.66364	Glutaredoxin-C9
19.2.2.8.1.1	Protein homeostasis.ubiquitin-proteasome system.ubiquitin-fold protein conjugation.RING E3 ubiquitin ligase activities.RING-H2-class.ATL-subclass E3 ubiquitin ligase	cg9g002490	2.30507	RING-H2 finger protein ATL2
19.2.2.8.1.2	Protein homeostasis.ubiquitin-proteasome system.ubiquitin-fold protein conjugation.RING E3 ubiquitin ligase activities.RING-H2-class.BTL-subclass E3 ubiquitin ligase	cg8g022770	2.09828	E3 ubiquitin-protein ligase RDUF2
19.2.2.8.1.10	Protein homeostasis.ubiquitin-proteasome system.ubiquitin-fold protein conjugation.RING E3 ubiquitin ligase activities.RING-H2-class.E3 ubiquitin ligase *(AIRP1)	cg7g016000	2.14004	E3 ubiquitin-protein ligase At3g02290
19.2.2.10.2.2	Protein homeostasis.ubiquitin-proteasome system.ubiquitin-fold protein conjugation.U-Box E3 ubiquitin ligase activities.group-II.E3 ubiquitin ligase *(SAUL)	cg7g022440	1.57484	Putative U-box domain-containing protein 42
19.2.2.10.2.4	Protein homeostasis.ubiquitin-proteasome system.ubiquitin-fold protein conjugation.U-Box E3 ubiquitin ligase activities.group-II.E3 ubiquitin ligase *(PUB9)	cg5g030270	1.69645	U-box domain-containing protein 9
19.2.2.10.2.5	Protein homeostasis.ubiquitin-proteasome system.ubiquitin-fold protein conjugation.U-Box E3 ubiquitin ligase activities.group-II.E3 ubiquitin ligase *(PUB18)	cg7g019520	2.06762	U-box domain-containing protein 18
19.2.2.10.3.1	Protein homeostasis.ubiquitin-proteasome system.ubiquitin-fold protein conjugation.U-Box E3 ubiquitin ligase activities.group-III.E3 ubiquitin ligase *(PUB27)	cg3g018200	1.56731	U-box domain-containing protein 29
19.2.2.10.3.3	Protein homeostasis.ubiquitin-proteasome system.ubiquitin-fold protein conjugation.U-Box E3 ubiquitin ligase activities.group-III.E3 ubiquitin ligase *(PUB22)	cg6g014500	1.93608	E3 ubiquitin-protein ligase PUB22
19.2.2.10.3.3	Protein homeostasis.ubiquitin-proteasome system.ubiquitin-fold protein conjugation.U-Box E3 ubiquitin ligase activities.group-III.E3 ubiquitin ligase *(PUB22)	cg8g012370	3.92272	E3 ubiquitin-protein ligase PUB23
19.2.2.10.3.4	Protein homeostasis.ubiquitin-proteasome system.ubiquitin-fold protein conjugation.U-Box E3 ubiquitin ligase activities.group-III.E3 ubiquitin ligase *(PUB20)	cg2g029080	2.03396	U-box domain-containing protein 21
19.2.2.12.3.2	Protein homeostasis.ubiquitin-proteasome system.ubiquitin-fold protein conjugation.CULLIN-based E3 ubiquitin ligase activities.CUL1-based/SCF E3 ubiquitin ligase complexes.ASK-type linker component	cg5g014470	2.95249	no annotation
19.2.2.12.3.3.2	Protein homeostasis.ubiquitin-proteasome system.ubiquitin-fold protein conjugation.CULLIN-based E3 ubiquitin ligase activities.CUL1-based/SCF E3 ubiquitin ligase complexes.F-BOX substrate adaptor component activities.substrate adaptor *(EDL)	cg5g035910	3.52125	EID1-like F-box protein 3
19.2.2.12.3.3.11	Protein homeostasis.ubiquitin-proteasome system.ubiquitin-fold protein conjugation.CULLIN-based E3 ubiquitin ligase activities.CUL1-based/SCF E3 ubiquitin ligase complexes.F-BOX substrate adaptor component activities.substrate adaptor *(FBS)	cg2g041300	1.54679	F-box protein At1g61340
19.2.2.12.3.3.26	Protein homeostasis.ubiquitin-proteasome system.ubiquitin-fold protein conjugation.CULLIN-based E3 ubiquitin ligase activities.CUL1-based/SCF E3 ubiquitin ligase complexes.F-BOX substrate adaptor component activities.substrate adaptor	cg2g019740	5.20636	F-box protein At3g07870
19.2.2.12.3.3.32	Protein homeostasis.ubiquitin-proteasome system.ubiquitin-fold protein conjugation.CULLIN-based E3 ubiquitin ligase activities.CUL1-based/SCF E3 ubiquitin ligase complexes.F-BOX substrate adaptor component activities.substrate adaptor	cg8g002630	1.58093	Putative F-box protein At1g23770
19.2.2.12.3.3.49	Protein homeostasis.ubiquitin-proteasome system.ubiquitin-fold protein conjugation.CULLIN-based E3 ubiquitin ligase activities.CUL1-based/SCF E3 ubiquitin ligase complexes.F-BOX substrate adaptor component activities.substrate adaptor *(SKIP13/SKIP10/SKIP9)	cg5g042710	1.67503	F-box protein PP2-A13
19.4.2.1.1	Protein homeostasis.proteolysis.serine-type peptidase activities.Subtilisin-type protease activities.protease *(SBT1)	cg2g033190	1.57688	Subtilisin-like protease SBT1.7
19.4.2.2	Protein homeostasis.proteolysis.serine-type peptidase activities.S10-class carboxypeptidase *(SCPL)	cg7g022850	2.65602	Serine carboxypeptidase-like 40
19.4.2.2	Protein homeostasis.proteolysis.serine-type peptidase activities.S10-class carboxypeptidase *(SCPL)	cg4g024130	-1.53643	Serine carboxypeptidase 24
19.4.2.7	Protein homeostasis.proteolysis.serine-type peptidase activities.S28-class carboxypeptidase	cg6g014960	2.15492	Probable serine protease EDA2
19.4.3.1	Protein homeostasis.proteolysis.aspartic-type peptidase activities.A1-class (Pepsin) protease	cg9g004650	2.1976	Probable aspartic proteinase GIP2
20.7.2	Cytoskeleton organisation.endoplasmic reticulum-cytoskeleton-plasma membrane interface.ER-anchored membrane contact site protein *(SRC2)	cg9g003100	2.59148	Protein SRC2
21.3.1.2.2	Cell wall organisation.pectin.homogalacturonan.modification and degradation.pectin methylesterase inhibitor	cg9g025270	-1.50203	21 kDa protein
21.3.1.2.2	Cell wall organisation.pectin.homogalacturonan.modification and degradation.pectin methylesterase inhibitor	cg9g025290	-2.14576	21 kDa protein
21.3.2.2.4.2	Cell wall organisation.pectin.rhamnogalacturonan I.modification and degradation.alpha-L-arabinofuranosidase activities.bifunctional alpha-L-arabinofuranosidase and beta-D-xylosidase *(BXL)	cg2g044560	-10	Probable beta-D-xylosidase 5
21.3.5.2	Cell wall organisation.pectin.modification and degradation.pectate lyase	cg2g013050	-1.68955	Probable pectate lyase P18
21.4.1.1.2.4	Cell wall organisation.cell wall proteins.hydroxyproline-rich glycoprotein activities.arabinogalactan-protein activities.Fasciclin-type arabinogalactan protein activities.Fasciclin-type arabinogalactan protein *(FLA20)	cg2g034080	-1.86839	Putative fasciclin-like arabinogalactan protein 20
21.8.1.7.3	Cell wall organisation.cutin and suberin.cuticular lipid formation.alkane-forming pathway.mid-chain alkane hydroxylase *(MAH1)	cg1g027350	2.28137	Alkane hydroxylase MAH1
22.4.1.1	Vesicle trafficking.exocytic trafficking.Exocyst complex.component *(EXO70)	cg8g021580	2.31097	Exocyst complex component EXO70H1
22.4.4.1	Vesicle trafficking.exocytic trafficking.cross-kingdom extracellular vesicle trafficking.regulatory protein *(TET8/9)	cg8g020880	1.68316	Tetraspanin-3
24.1.2.1.1	Solute transport.primary active transport.P-type ATPase superfamily.P1 family.P1B-type heavy metal cation-transporting ATPase *(HMA)	cg4g021370	-1.79919	Cadmium/zinc-transporting ATPase HMA2
24.1.3.2.2	Solute transport.primary active transport.ABC superfamily.ABC2 family.subfamily ABCG transporter	cg3g019410	1.71079	ABC transporter G family member 25
24.1.3.2.2	Solute transport.primary active transport.ABC superfamily.ABC2 family.subfamily ABCG transporter	cg6g020410	-1.52528	ABC transporter G family member 14
24.1.3.2.2	Solute transport.primary active transport.ABC superfamily.ABC2 family.subfamily ABCG transporter	cg7g015090	2.54769	ABC transporter G family member 21
24.2.1.1.3	Solute transport.carrier-mediated transport.DMT superfamily.NST-TPT group.nucleotide sugar transporter *(URGT/UXT)	cg6g012450	-1.73122	UDP-rhamnose/UDP-galactose transporter 2
24.2.1.5	Solute transport.carrier-mediated transport.DMT superfamily.solute transporter *(UmamiT)	cg6g012300	-2.17448	WAT1-related protein At5g07050
24.2.1.5	Solute transport.carrier-mediated transport.DMT superfamily.solute transporter *(UmamiT)	cg3g016360	-1.88842	WAT1-related protein At1g21890
24.2.1.5	Solute transport.carrier-mediated transport.DMT superfamily.solute transporter *(UmamiT)	cg6g017490	-2.55314	WAT1-related protein At5g07050
24.2.1.5	Solute transport.carrier-mediated transport.DMT superfamily.solute transporter *(UmamiT)	cg3g007150	-3.1542	WAT1-related protein At5g07050
24.2.2.1.3	Solute transport.carrier-mediated transport.MFS superfamily.SP family.inositol transporter *(INT)	cg2g039930	1.73811	Probable inositol transporter 2
24.2.2.1.6	Solute transport.carrier-mediated transport.MFS superfamily.SP family.monosaccharide transporter *(STP)	cg9g023370	1.66084	Hexose carrier protein HEX6
24.2.2.1.6	Solute transport.carrier-mediated transport.MFS superfamily.SP family.monosaccharide transporter *(STP)	cg1g012330	1.81421	Sugar transport protein 14
24.2.2.1.6	Solute transport.carrier-mediated transport.MFS superfamily.SP family.monosaccharide transporter *(STP)	cg7g013990	-2.1665	Sugar transport protein 10
24.2.2.3.1	Solute transport.carrier-mediated transport.MFS superfamily.OCT family.nicotinate transporter *(NiaP)	cgung019680	1.68294	Organic cation/carnitine transporter 7
24.2.2.9	Solute transport.carrier-mediated transport.MFS superfamily.anion transporter *(NRT1/PTR)	cg2g005890	-1.86022	Protein NRT1/ PTR FAMILY 5.8
24.2.2.17	Solute transport.carrier-mediated transport.MFS superfamily.UMF23-type solute transporter	cg5g013870	2.83653	Protein NUCLEAR FUSION DEFECTIVE 4
24.2.2.17	Solute transport.carrier-mediated transport.MFS superfamily.UMF23-type solute transporter	cg2g010830	1.5205	Protein NUCLEAR FUSION DEFECTIVE 4
24.2.3.1.1	Solute transport.carrier-mediated transport.APC superfamily.SulP family.sulfate transporter *(SULTR)	cg1g015170	-3.53519	Probable sulfate transporter 3.4
24.2.3.4.1	Solute transport.carrier-mediated transport.APC superfamily.AAAP family.amino acid transporter *(AAP)	cg4g017120	2.2887	Probable amino acid permease 7
24.2.3.4.5	Solute transport.carrier-mediated transport.APC superfamily.AAAP family.auxin transporter *(AUX/LAX)	cg7g001220	1.59878	Auxin transporter-like protein 1
24.2.3.4.6	Solute transport.carrier-mediated transport.APC superfamily.AAAP family.gamma-aminobutyric acid transporter *(GAT)	cg5g001580	1.59346	Probable GABA transporter 2
24.2.4.1.1	Solute transport.carrier-mediated transport.MOP superfamily.MATE family.metabolite transporter *(DTX)	cg1g008180	3.16173	Protein DETOXIFICATION 27
24.2.4.1.1	Solute transport.carrier-mediated transport.MOP superfamily.MATE family.metabolite transporter *(DTX)	cg3g013430	2.59359	Protein DETOXIFICATION 48
24.2.6.1	Solute transport.carrier-mediated transport.TOC superfamily.sugar efflux transporter *(SWEET)	cg9g028280	-1.96663	Bidirectional sugar transporter SWEET3b
24.2.6.1	Solute transport.carrier-mediated transport.TOC superfamily.sugar efflux transporter *(SWEET)	cg7g010660	2.88921	Bidirectional sugar transporter SWEET13
24.2.7.4	Solute transport.carrier-mediated transport.IT superfamily.phosphate transporter *(PHO)	cg9g008980	-1.95029	Phosphate transporter PHO1
24.2.11.1	Solute transport.carrier-mediated transport.ZIP family.metal cation transporter *(ZIP)	cg9g029160	-1.68062	Zinc transporter 1
24.2.11.1	Solute transport.carrier-mediated transport.ZIP family.metal cation transporter *(ZIP)	cg9g029170	-1.84189	Zinc transporter 1
24.2.12.3	Solute transport.carrier-mediated transport.VIT family.iron cation transporter *(VTL)	cg3g018280	-10	Vacuolar iron transporter homolog 3
24.2.13	Solute transport.carrier-mediated transport.solute transporter *(MTCC)	cg3g014180	2.0639	Mitochondrial uncoupling protein 5
24.3.3.1	Solute transport.channels.CorA family.metal cation transporter *(MRS/MGT)	cg2g026590	1.6412	Magnesium transporter MRS2-F
24.3.15.2	Solute transport.channels.MCU calcium uniporter complex.regulatory component *(MICU)	cg4g024960	1.51812	Calcium uptake protein, mitochondrial
25.3.2.2	Nutrient uptake.phosphorus assimilation.phosphate uptake.phosphate transporter *(PHO1)	cg9g008980	-1.95029	Phosphate transporter PHO1
25.4.1.1.1	Nutrient uptake.transition metal homeostasis.uptake systems.reduction-based strategy.metal ion-chelate reductase *(FRO)	cg9g027380	1.57609	Ferric reduction oxidase 4
25.4.1.2.1.1	Nutrient uptake.transition metal homeostasis.uptake systems.chelation-based strategy.nicotianamine.nicotianamine synthase *(NAS)	cg2g032470	-1.54777	Nicotianamine synthase
26.1.1.2.1	External stimuli response.light.red/far red light.phytochrome-mediated agravitropism.regulatory protein *(GIL1)	cg8g023620	1.5002	Protein GRAVITROPIC IN THE LIGHT 1
26.1.2.1.3	External stimuli response.light.UV-A/blue light.cryptochrome-mediated photoperception.bHLH-XII-class regulatory cryptochrome-binding protein	cg5g022610	1.84427	Transcription factor BEE 1
26.1.2.1.3	External stimuli response.light.UV-A/blue light.cryptochrome-mediated photoperception.bHLH-XII-class regulatory cryptochrome-binding protein	cg2g036150	1.50952	Transcription factor bHLH75
26.1.2.3.2	External stimuli response.light.UV-A/blue light.zeitlupe-mediated photoperception.regulatory protein *(GIGANTEA)	cg3g018840	1.50026	Protein GIGANTEA
26.5.3.4.2	External stimuli response.temperature.cold response.ICE-CBF cold acclimation transcriptional cascade.transcription factor *(CBF/DREB1)	cg9g026260	2.00438	Dehydration-responsive element-binding protein 1C
26.5.3.4.2	External stimuli response.temperature.cold response.ICE-CBF cold acclimation transcriptional cascade.transcription factor *(CBF/DREB1)	cg5g009710	2.39013	Dehydration-responsive element-binding protein 1B
26.5.3.4.2	External stimuli response.temperature.cold response.ICE-CBF cold acclimation transcriptional cascade.transcription factor *(CBF/DREB1)	cg5g011790	2.10461	Dehydration-responsive element-binding protein 1C
26.8.1.1	External stimuli response.toxic compounds.heavy metal.metallothionein	cg8g000390	2.19642	no annotation
26.8.2.3.2	External stimuli response.toxic compounds.arsenic.glutathione-mediated detoxification.class lambda glutathione S-transferase	cg2g023590	2.56327	Glutathione S-transferase L2, chloroplastic
26.8.2.3.2	External stimuli response.toxic compounds.arsenic.glutathione-mediated detoxification.class lambda glutathione S-transferase	cg6g003160	1.60026	Glutathione S-transferase L3
26.10.2.2.3	External stimuli response.pathogen.effector-triggered immunity (ETI) machinery.RIN4-RPM1 immune signalling.protein kinase *(RIPK) targeted to RIN4	cg4g017520	1.74839	Serine/threonine-protein kinase RIPK
26.10.3.1.3	External stimuli response.pathogen.defense mechanisms.systemic acquired resistance (SAR).regulatory protein *(CBP60/SARD)	cg5g022250	2.07543	Protein SAR DEFICIENT 1
26.10.3.1.6	External stimuli response.pathogen.defense mechanisms.systemic acquired resistance (SAR).regulatory protein *(NIMIN1)	cg7g014480	1.94883	no annotation
26.10.3.1.7	External stimuli response.pathogen.defense mechanisms.systemic acquired resistance (SAR).regulatory protein *(NIMIN2)	cg7g014480	1.94883	no annotation
26.10.3.2.1	External stimuli response.pathogen.defense mechanisms.WRKY33-dependent plant immunity.transcription factor *(WRKY33)	cg6g009950	3.3475	Probable WRKY transcription factor 33
26.10.3.2.2	External stimuli response.pathogen.defense mechanisms.WRKY33-dependent plant immunity.WRKY33-activating protein *(SIB)	cg8g010640	1.54753	no annotation
26.10.3.2.2	External stimuli response.pathogen.defense mechanisms.WRKY33-dependent plant immunity.WRKY33-activating protein *(SIB)	cg3g006540	1.82748	no annotation
27.1.1	Multi-process regulation.circadian clock system.core oscillator protein *(LHY/CCA1)	cg5g039890	-1.93674	Protein LATE ELONGATED HYPOCOTYL
27.1.4	Multi-process regulation.circadian clock system.time-of-day-dependent expressed repressor *(PRR)	cg5g019690	2.30048	Two-component response regulator-like APRR5
27.1.6.3.1	Multi-process regulation.circadian clock system.evening element regulation.Evening Complex (EC).component *(LUX)	cg8g022790	1.6742	Transcription factor LUX
27.1.6.3.3	Multi-process regulation.circadian clock system.evening element regulation.Evening Complex (EC).component *(ELF4)	cg7g001940	1.6857	Protein EARLY FLOWERING 4
27.1.9	Multi-process regulation.circadian clock system.night-time repressor *(COR27)	cg8g004540	2.17879	no annotation
27.1.9	Multi-process regulation.circadian clock system.night-time repressor *(COR27)	cg3g021340	2.40734	Cold-regulated protein 27
27.1.9	Multi-process regulation.circadian clock system.night-time repressor *(COR27)	cg9g026560	4.26824	no annotation
27.2.5	Multi-process regulation.Programmed Cell Death (PCD) system.co-suppressor *(BAP)	cg5g042620	5.67892	BON1-associated protein 2
27.3.3	Multi-process regulation.SnRK1-kinase regulatory system.regulatory protein *(FLZ) of SnRK1 complex	cg5g035250	1.82183	Protein MARD1
27.6.1.7.1	Multi-process regulation.phosphoinositide signalling.inositol phosphate metabolism.regulation.phosphoinositide transfer protein *(SFH)	cg5g008290	-1.86473	Phosphatidylinositol/phosphatidylcholine transfer protein SFH11
27.6.3	Multi-process regulation.phosphoinositide signalling.phosphoinositide signalling effector *(PCaP)	cg2g036870	1.73198	Plasma membrane-associated cation-binding protein 1
27.8.2	Multi-process regulation.calcium-dependent signalling.calcium sensor *(CML)	cg3g017190	1.52843	Probable calcium-binding protein CML44
27.8.2	Multi-process regulation.calcium-dependent signalling.calcium sensor *(CML)	cg3g017200	3.14712	Probable calcium-binding protein CML44
27.8.2	Multi-process regulation.calcium-dependent signalling.calcium sensor *(CML)	cg6g025030	3.08204	Probable calcium-binding protein CML46
27.8.2	Multi-process regulation.calcium-dependent signalling.calcium sensor *(CML)	cg2g011280	2.14284	Probable calcium-binding protein CML31
27.8.6.2	Multi-process regulation.calcium-dependent signalling.CBL-CIPK calcium sensor and kinase complex.CBL-dependent protein kinase *(CIPK)	cg1g021330	2.77439	CBL-interacting serine/threonine-protein kinase 5
27.9.2.2	Multi-process regulation.G-protein-dependent signalling.heterotrimeric G-protein complex.non-canonical component alpha *(XLG)	cg8g006110	2.10121	Extra-large guanine nucleotide-binding protein 1
27.14.2	Multi-process regulation.MAP kinase cascade signalling.MAP3K-MEK protein kinase	cg8g024350	1.75182	Mitogen-activated protein kinase kinase kinase 18
27.14.2	Multi-process regulation.MAP kinase cascade signalling.MAP3K-MEK protein kinase	cg2g018630	2.76139	Mitogen-activated protein kinase kinase kinase 18
27.14.3	Multi-process regulation.MAP kinase cascade signalling.MAP3K-WN protein kinase	cg1g023630	2.1013	Probable serine/threonine-protein kinase WNK4
27.14.6	Multi-process regulation.MAP kinase cascade signalling.MAP-kinase protein kinase	cg8g021010	1.57343	Mitogen-activated protein kinase 3
27.14.6	Multi-process regulation.MAP kinase cascade signalling.MAP-kinase protein kinase	cgung018200	1.6596	Mitogen-activated protein kinase 8
27.14.7.3	Multi-process regulation.MAP kinase cascade signalling.YDA-MAPK signalling module.MAP-kinase protein kinase *(MPK3/6)	cg8g021010	1.57343	Mitogen-activated protein kinase 3
28.1.3.5	Plant reproduction.flowering.flowering modulation.effector protein *(TFL/BFT/CEN)	cg9g026490	2.1581	CEN-like protein 1
28.2.1.8.3	Plant reproduction.gametogenesis.male gametophyt.tapetum development.transcriptional regulator *(MS188)	cg4g017120	2.2887	Probable amino acid permease 7
28.3.5	Plant reproduction.pollination and fertilization.gamete adhesion factor *(GEX2)	cg9g002600	2.13054	Protein GAMETE EXPRESSED 2
35.1	not assigned.annotated	cg8g022690	-1.80133	no annotation
35.1	not assigned.annotated	cg5g028780	2.0157	UDP-glycosyltransferase 91C1
35.1	not assigned.annotated	cg5g035890	2.53563	no annotation
35.1	not assigned.annotated	cg8g023630	2.15944	no annotation
35.1	not assigned.annotated	cg5g038230	2.11697	no annotation
35.1	not assigned.annotated	cg5g031260	2.12498	no annotation
35.1	not assigned.annotated	cg8g019600	2.99408	no annotation
35.1	not assigned.annotated	cg5g039430	2.0031	no annotation
35.1	not assigned.annotated	cg5g038200	2.27327	no annotation
35.1	not assigned.annotated	cg8g024680	3.38927	Protein CHLOROPLAST IMPORT APPARATUS 2
35.1	not assigned.annotated	cg8g023840	-2.36565	no annotation
35.1	not assigned.annotated	cg5g037520	1.9586	Indole-3-acetic acid-induced protein ARG2
35.1	not assigned.annotated	cg5g041230	-1.97071	no annotation
35.1	not assigned.annotated	cg5g035270	4.85366	Late embryogenesis abundant protein 31
35.1	not assigned.annotated	cg5g038040	2.55592	no annotation
35.1	not assigned.annotated	cg5g027080	-1.79828	no annotation
35.1	not assigned.annotated	cg5g028130	2.67664	no annotation
35.1	not assigned.annotated	cg8g023260	1.68674	no annotation
35.1	not assigned.annotated	cg9g004190	10	no annotation
35.1	not assigned.annotated	cg9g007260	1.72792	no annotation
35.1	not assigned.annotated	cg9g005160	1.61795	Probable membrane-associated kinase regulator 1
35.1	not assigned.annotated	cg9g005090	1.6578	2-hydroxyisoflavanone dehydratase
35.1	not assigned.annotated	cg9g005630	1.66339	Late embryogenesis abundant protein D-34
35.1	not assigned.annotated	cg9g003900	1.63964	no annotation
35.1	not assigned.annotated	cg9g006950	1.50045	no annotation
35.1	not assigned.annotated	cg9g002730	1.82874	no annotation
35.1	not assigned.annotated	cg6g008380	1.74524	Putative disease resistance protein RGA3
35.1	not assigned.annotated	cg6g011660	2.20527	NDR1/HIN1-like protein 6
35.1	not assigned.annotated	cg2g021850	1.69875	no annotation
35.1	not assigned.annotated	cg2g024240	1.53141	DNA polymerase I B, chloroplastic/mitochondrial
35.1	not assigned.annotated	cg2g020870	1.82516	no annotation
35.1	not assigned.annotated	cg6g012760	2.57566	Late embryogenesis abundant protein 46
35.1	not assigned.annotated	cg2g021890	1.81212	no annotation
35.1	not assigned.annotated	cg6g009460	6.1884	no annotation
35.1	not assigned.annotated	cg2g022830	1.90285	no annotation
35.1	not assigned.annotated	cg6g013650	-2.00168	Probable carboxylesterase 15
35.1	not assigned.annotated	cg6g010100	1.83288	Protein LURP-one-related 15
35.1	not assigned.annotated	cg2g022550	1.72013	Calcium-binding protein KRP1
35.1	not assigned.annotated	cg6g008970	1.6998	no annotation
35.1	not assigned.annotated	cg2g024330	1.53642	Probable LRR receptor-like serine/threonine-protein kinase IRK
35.1	not assigned.annotated	cg6g010160	1.64602	Protein LURP-one-related 15
35.1	not assigned.annotated	cg6g008620	1.72246	Transcription factor MYB60
35.1	not assigned.annotated	cg2g024260	-10	no annotation
35.1	not assigned.annotated	cg8g007900	6.77174	no annotation
35.1	not assigned.annotated	cg8g006070	1.60929	Protein JINGUBANG
35.1	not assigned.annotated	cg8g000400	1.90361	no annotation
35.1	not assigned.annotated	cg8g001390	1.92567	no annotation
35.1	not assigned.annotated	cg8g006500	-1.54046	no annotation
35.1	not assigned.annotated	cg8g005950	2.02032	no annotation
35.1	not assigned.annotated	cg8g006220	-1.55197	no annotation
35.1	not assigned.annotated	cg8g001060	10	Auxin-responsive protein SAUR62
35.1	not assigned.annotated	cg8g006700	2.08633	no annotation
35.1	not assigned.annotated	cg8g001940	1.88639	no annotation
35.1	not assigned.annotated	cg8g007700	10	no annotation
35.1	not assigned.annotated	cg8g002760	2.49502	no annotation
35.1	not assigned.annotated	cg8g002810	1.59066	no annotation
35.1	not assigned.annotated	cg2g033550	-2.26371	MLP-like protein 34
35.1	not assigned.annotated	cg2g035360	-10	no annotation
35.1	not assigned.annotated	cg2g033960	5.28417	Heavy metal-associated isoprenylated plant protein 22
35.1	not assigned.annotated	cg2g031960	-1.60581	F-box protein PP2-B15
35.1	not assigned.annotated	cg1g006280	1.62896	Protein CONSERVED IN THE GREEN LINEAGE AND DIATOMS 27, chloroplastic
35.1	not assigned.annotated	cg1g004350	2.20966	no annotation
35.1	not assigned.annotated	cg1g010930	-1.5648	no annotation
35.1	not assigned.annotated	cg1g004790	2.33678	no annotation
35.1	not assigned.annotated	cg1g010920	-10	no annotation
35.1	not assigned.annotated	cg1g004180	2.75391	no annotation
35.1	not assigned.annotated	cg1g004300	-10	GATA transcription factor 18
35.1	not assigned.annotated	cg1g007160	2.16829	no annotation
35.1	not assigned.annotated	cg1g007380	2.30778	Uncharacterized protein At5g65660
35.1	not assigned.annotated	cg1g004650	2.417	no annotation
35.1	not assigned.annotated	cg4g013930	3.20832	Cellulose synthase-like protein E6
35.1	not assigned.annotated	cg4g016330	-1.68574	no annotation
35.1	not assigned.annotated	cg4g015680	-1.60416	Probable carboxylesterase 18
35.1	not assigned.annotated	cg4g012580	1.76009	no annotation
35.1	not assigned.annotated	cg4g006290	10	no annotation
35.1	not assigned.annotated	cg1g020210	2.08735	Putative UPF0481 protein At3g02645
35.1	not assigned.annotated	cg4g007030	1.50372	Umecyanin
35.1	not assigned.annotated	cg4g007560	1.76455	no annotation
35.1	not assigned.annotated	cg4g007970	1.99539	no annotation
35.1	not assigned.annotated	cg4g005160	-1.96519	no annotation
35.1	not assigned.annotated	cg7g011570	1.856	no annotation
35.1	not assigned.annotated	cg5g016820	1.80019	no annotation
35.1	not assigned.annotated	cg2g018030	-1.86587	Peroxidase 27
35.1	not assigned.annotated	cg6g018160	-10	Geranylgeranyl pyrophosphate synthase, chloroplastic
35.1	not assigned.annotated	cg3g016030	-1.5385	no annotation
35.1	not assigned.annotated	cg3g012860	2.52944	no annotation
35.1	not assigned.annotated	cg2g026230	10	no annotation
35.1	not assigned.annotated	cg3g017600	1.90162	no annotation
35.1	not assigned.annotated	cg3g015470	2.50668	Heavy metal-associated isoprenylated plant protein 24
35.1	not assigned.annotated	cg6g015420	1.50732	no annotation
35.1	not assigned.annotated	cg3g025980	3.25728	no annotation
35.1	not assigned.annotated	cg2g029550	2.21946	no annotation
35.1	not assigned.annotated	cg3g013960	2.17354	no annotation
35.1	not assigned.annotated	cg6g015810	3.05386	Probable purple acid phosphatase 20
35.1	not assigned.annotated	cg2g029580	1.75811	Nudix hydrolase 17, mitochondrial
35.1	not assigned.annotated	cg6g015890	1.83628	F-box protein At2g27310
35.1	not assigned.annotated	cg6g016160	1.87126	UPF0481 protein At3g47200
35.1	not assigned.annotated	cg3g025020	3.07495	no annotation
35.1	not assigned.annotated	cg3g021780	1.63273	no annotation
35.1	not assigned.annotated	cg2g025660	-2.21103	no annotation
35.1	not assigned.annotated	cg2g028850	2.3517	Purple acid phosphatase 8
35.1	not assigned.annotated	cg3g014760	1.69938	Protein EXORDIUM-like 2
35.1	not assigned.annotated	cg3g024030	10	no annotation
35.1	not assigned.annotated	cg6g015640	-2.09816	UPF0481 protein At3g47200
35.1	not assigned.annotated	cg3g015560	2.06518	no annotation
35.1	not assigned.annotated	cg3g014480	2.97968	Putative clathrin assembly protein At4g40080
35.1	not assigned.annotated	cg3g023550	-2.34454	no annotation
35.1	not assigned.annotated	cg6g018900	2.07518	no annotation
35.1	not assigned.annotated	cg6g019030	2.26782	no annotation
35.1	not assigned.annotated	cg3g000060	-10	no annotation
35.1	not assigned.annotated	cg9g021420	2.32913	no annotation
35.1	not assigned.annotated	cg9g022160	1.97856	no annotation
35.1	not assigned.annotated	cg9g022180	2.05739	no annotation
35.1	not assigned.annotated	cg9g021720	1.5206	Remorin 4.2
35.1	not assigned.annotated	cg1g013780	1.78755	no annotation
35.1	not assigned.annotated	cg1g014570	1.51158	Dynein 8 kDa light chain, flagellar outer arm
35.1	not assigned.annotated	cg1g013170	-1.8358	no annotation
35.1	not assigned.annotated	cg1g015060	2.32065	Hydroxycinnamoyltransferase
35.1	not assigned.annotated	cg5g019260	2.44919	Non-specific lipid-transfer protein
35.1	not assigned.annotated	cg9g016890	2.25754	no annotation
35.1	not assigned.annotated	cg9g017390	1.78851	no annotation
35.1	not assigned.annotated	cg6g006270	2.46898	no annotation
35.1	not assigned.annotated	cg6g006260	2.69217	no annotation
35.1	not assigned.annotated	cg6g005670	1.78531	no annotation
35.1	not assigned.annotated	cg6g005540	1.82924	Protein MIZU-KUSSEI 1
35.1	not assigned.annotated	cg6g006330	1.92598	no annotation
35.1	not assigned.annotated	cg6g006310	3.17934	no annotation
35.1	not assigned.annotated	cg6g006250	1.9869	no annotation
35.1	not assigned.annotated	cg6g006320	2.9296	no annotation
35.1	not assigned.annotated	cg6g003250	-10	Pentatricopeptide repeat-containing protein At2g37320
35.1	not assigned.annotated	cg6g001780	2.79238	no annotation
35.1	not assigned.annotated	cg6g003450	-2.57175	Very-long-chain aldehyde decarbonylase CER1
35.1	not assigned.annotated	cg6g003730	-10	no annotation
35.1	not assigned.annotated	cg1g016920	2.44359	no annotation
35.1	not assigned.annotated	cg3g004280	10	no annotation
35.1	not assigned.annotated	cg7g015330	10	no annotation
35.1	not assigned.annotated	cg8g010780	2.19377	no annotation
35.1	not assigned.annotated	cg8g011260	1.68036	Wound-induced protein WIN1
35.1	not assigned.annotated	cg7g021600	2.41953	ARF guanine-nucleotide exchange factor GNOM
35.1	not assigned.annotated	cg8g013210	2.12101	Secoisolariciresinol dehydrogenase (Fragment)
35.1	not assigned.annotated	cg7g022000	1.64838	no annotation
35.1	not assigned.annotated	cg7g016700	2.31215	no annotation
35.1	not assigned.annotated	cg7g013890	2.33678	Chaperone protein dnaJ C76, chloroplastic
35.1	not assigned.annotated	cg7g014250	-1.50382	GEM-like protein 4
35.1	not assigned.annotated	cg7g013770	1.58457	Uncharacterized protein At5g23160
35.1	not assigned.annotated	cg8g011280	2.82714	Hevein-like preproprotein
35.1	not assigned.annotated	cg7g022830	2.89411	no annotation
35.1	not assigned.annotated	cg7g013020	-10	no annotation
35.1	not assigned.annotated	cg7g023910	5.0174	no annotation
35.1	not assigned.annotated	cg7g013980	-10	Aldehyde oxidase GLOX1
35.1	not assigned.annotated	cg8g009950	-1.7007	no annotation
35.1	not assigned.annotated	cg7g021590	2.92756	no annotation
35.1	not assigned.annotated	cg7g023920	1.93488	no annotation
35.1	not assigned.annotated	cg8g011270	2.12683	Wound-induced protein WIN2
35.1	not assigned.annotated	cg7g022970	1.66683	Phenylacetaldehyde reductase
35.1	not assigned.annotated	cg7g014410	1.86847	no annotation
35.1	not assigned.annotated	cg7g015190	2.21652	no annotation
35.1	not assigned.annotated	cg6g000520	2.41196	Norbelladine synthase
35.1	not assigned.annotated	cg5g024860	-2.10998	no annotation
35.1	not assigned.annotated	cg9g019170	2.14324	no annotation
35.1	not assigned.annotated	cg9g019530	1.89014	no annotation
35.1	not assigned.annotated	cg4g020880	2.96344	no annotation
35.1	not assigned.annotated	cg4g021270	1.98344	no annotation
35.1	not assigned.annotated	cg4g021950	3.56989	no annotation
35.1	not assigned.annotated	cg4g018830	1.55064	Transcription factor MYB1
35.1	not assigned.annotated	cg1g027600	2.09943	no annotation
35.1	not assigned.annotated	cg9g000500	-2.57167	no annotation
35.1	not assigned.annotated	cg9g000740	2.12159	Transcription factor MYB2
35.1	not assigned.annotated	cg9g000200	2.74574	no annotation
35.1	not assigned.annotated	cg4g001360	4.87119	no annotation
35.1	not assigned.annotated	cg9g026730	2.21574	Remorin
35.1	not assigned.annotated	cg4g001840	-10	no annotation
35.1	not assigned.annotated	cg4g000590	3.29673	no annotation
35.1	not assigned.annotated	cg9g027560	1.53081	Heavy metal-associated isoprenylated plant protein 39
35.1	not assigned.annotated	cg4g003890	-1.77008	no annotation
35.1	not assigned.annotated	cg4g000250	-2.50324	no annotation
35.1	not assigned.annotated	cg4g000910	-2.71897	no annotation
35.1	not assigned.annotated	cg4g002240	1.51938	no annotation
35.1	not assigned.annotated	cg1g025500	-1.55321	no annotation
35.1	not assigned.annotated	cg1g026190	2.95409	Monooxygenase 3
35.1	not assigned.annotated	cg1g026560	1.93634	Scarecrow-like protein 14
35.1	not assigned.annotated	cg1g026010	1.8673	no annotation
35.1	not assigned.annotated	cg6g023880	1.93116	Hypersensitive-induced response protein-like protein 1
35.1	not assigned.annotated	cg1g001110	1.86603	no annotation
35.1	not assigned.annotated	cg6g023540	-1.7402	no annotation
35.1	not assigned.annotated	cg1g000740	-10	no annotation
35.1	not assigned.annotated	cg1g001650	-2.07031	PR5-like receptor kinase
35.1	not assigned.annotated	cg1g001170	-1.86065	Protein ROLLING AND ERECT LEAF 2
35.1	not assigned.annotated	cg1g001000	2.1833	Rhodanese-like domain-containing protein 15, chloroplastic
35.1	not assigned.annotated	cg1g000940	-2.76889	F-box protein SKIP23
35.1	not assigned.annotated	cg5g019600	2.50372	no annotation
35.1	not assigned.annotated	cg5g019880	2.19793	L-type lectin-domain containing receptor kinase VIII.2
35.1	not assigned.annotated	cg5g019980	-10	no annotation
35.1	not assigned.annotated	cg7g008680	1.82599	EP1-like glycoprotein 3
35.1	not assigned.annotated	cg7g002080	2.05384	no annotation
35.1	not assigned.annotated	cg7g005880	1.88981	no annotation
35.1	not assigned.annotated	cg7g003500	2.45377	no annotation
35.1	not assigned.annotated	cg7g006050	1.66637	no annotation
35.1	not assigned.annotated	cg7g002130	2.38473	no annotation
35.1	not assigned.annotated	cg7g005980	-2.38307	Probable RNA-binding protein ARP1
35.1	not assigned.annotated	cg7g003070	2.31195	no annotation
35.1	not assigned.annotated	cg9g012680	-10	no annotation
35.1	not assigned.annotated	cg7g010460	1.61899	no annotation
35.1	not assigned.annotated	cgung001430	1.56337	Protein phosphatase 2C 56
35.1	not assigned.annotated	cgung001520	2.29989	Protein ALP1-like
35.1	not assigned.annotated	cg6g025550	1.76055	no annotation
35.1	not assigned.annotated	cg3g005820	-10	no annotation
35.1	not assigned.annotated	cg5g005440	-2.17822	no annotation
35.1	not assigned.annotated	cg5g006960	1.56804	F-box protein At1g67340
35.1	not assigned.annotated	cg5g010020	2.20906	Thaumatin-like protein
35.1	not assigned.annotated	cg5g005590	2.57651	no annotation
35.1	not assigned.annotated	cg5g009270	2.06647	Blue copper protein 1a
35.1	not assigned.annotated	cg5g008690	2.14968	Auxin-responsive protein SAUR36
35.1	not assigned.annotated	cg5g010850	-1.59189	no annotation
35.1	not assigned.annotated	cg5g010010	1.70189	Thaumatin-like protein
35.1	not assigned.annotated	cg5g009640	2.91103	no annotation
35.1	not assigned.annotated	cg5g004460	2.20624	no annotation
35.1	not assigned.annotated	cg5g009930	2.9844	no annotation
35.1	not assigned.annotated	cg5g007800	1.87735	RING-H2 finger protein ATL22
35.1	not assigned.annotated	cg5g009660	1.69217	Protein HOTHEAD
35.1	not assigned.annotated	cg5g010000	1.56175	Thaumatin-like protein
35.1	not assigned.annotated	cg5g013360	10	no annotation
35.1	not assigned.annotated	cg5g004950	2.27237	no annotation
35.1	not assigned.annotated	cg5g012350	-1.90719	Leucine-rich repeat receptor protein kinase EMS1
35.1	not assigned.annotated	cg1g023360	2.17321	no annotation
35.1	not assigned.annotated	cg1g023370	2.38155	no annotation
35.1	not assigned.annotated	cgung002470	1.70498	no annotation
35.1	not assigned.annotated	cgung003330	3.34942	no annotation
35.1	not assigned.annotated	cg4g024770	1.56225	no annotation
35.1	not assigned.annotated	cg5g026660	-3.29933	Chitinase 4
35.1	not assigned.annotated	cg5g026650	2.30002	Endochitinase EP3
35.1	not assigned.annotated	cg1g021380	2.62541	Probable N-acetyltransferase HLS1
35.1	not assigned.annotated	cg2g004850	-10	no annotation
35.1	not assigned.annotated	cg2g006990	1.53245	Chaperone protein dnaJ C76, chloroplastic
35.1	not assigned.annotated	cg3g011930	2.20107	no annotation
35.1	not assigned.annotated	cg2g008530	2.30517	Seed biotin-containing protein SBP65
35.1	not assigned.annotated	cg3g011660	-1.64513	no annotation
35.1	not assigned.annotated	cg2g009830	3.32947	Secoisolariciresinol dehydrogenase (Fragment)
35.1	not assigned.annotated	cg1g025210	3.8536	no annotation
35.1	not assigned.annotated	cgung005210	2.01026	Auxin-induced protein X10A
35.1	not assigned.annotated	cgung005340	-10	no annotation
35.1	not assigned.annotated	cg2g001020	2.33268	no annotation
35.1	not assigned.annotated	cg7g000430	1.87192	no annotation
35.1	not assigned.annotated	cg2g001340	1.98222	no annotation
35.1	not assigned.annotated	cg7g000610	-10	Wall-associated receptor kinase-like 20
35.1	not assigned.annotated	cg2g002860	3.12659	UPF0481 protein At3g47200
35.1	not assigned.annotated	cg5g001040	1.94751	Cellulose synthase-like protein G3
35.1	not assigned.annotated	cg5g002080	3.01794	Protein LURP-one-related 17
35.1	not assigned.annotated	cg5g002780	-1.6177	no annotation
35.1	not assigned.annotated	cg2g004250	-3.35196	no annotation
35.1	not assigned.annotated	cg7g001180	2.18767	Nematode resistance protein-like HSPRO2
35.1	not assigned.annotated	cg3g007360	2.65093	Endochitinase EP3
35.1	not assigned.annotated	cgung006530	5.36531	no annotation
35.1	not assigned.annotated	cg2g036400	1.93596	no annotation
35.1	not assigned.annotated	cg2g035660	2.54461	no annotation
35.1	not assigned.annotated	cg2g040030	-10	no annotation
35.1	not assigned.annotated	cg2g045470	-1.6129	Cytochrome b561 and DOMON domain-containing protein At4g17280
35.1	not assigned.annotated	cg2g043630	2.33083	no annotation
35.1	not assigned.annotated	cg2g039780	2.00684	no annotation
35.1	not assigned.annotated	cg2g040510	-1.57814	no annotation
35.1	not assigned.annotated	cg2g044340	2.10622	no annotation
35.1	not assigned.annotated	cg2g039110	-2.4554	Putative germin-like protein 2-1
35.1	not assigned.annotated	cg2g046340	1.54612	no annotation
35.1	not assigned.annotated	cg2g044020	2.42626	no annotation
35.1	not assigned.annotated	cg2g046010	-1.502	no annotation
35.1	not assigned.annotated	cg2g043550	1.53033	no annotation
35.1	not assigned.annotated	cg2g041190	2.36661	no annotation
35.1	not assigned.annotated	cg2g044940	1.5382	no annotation
35.1	not assigned.annotated	cg2g041840	1.6444	Stem-specific protein TSJT1
35.1	not assigned.annotated	cg2g041170	1.83959	Protein MOTHER of FT and TFL1
35.1	not assigned.annotated	cg2g038420	-2.87469	no annotation
35.1	not assigned.annotated	cg2g046330	2.46638	no annotation
35.1	not assigned.annotated	cg2g042190	1.63027	no annotation
35.1	not assigned.annotated	cg2g045880	-2.04154	no annotation
35.1	not assigned.annotated	cg2g039080	1.54211	no annotation
35.1	not assigned.annotated	cgung006870	-1.85926	no annotation
35.2	not assigned.not annotated	cg9g007080	10	no annotation
35.2	not assigned.not annotated	cg2g020630	1.50784	no annotation
35.2	not assigned.not annotated	cg1g008150	2.20055	no annotation
35.2	not assigned.not annotated	cg4g005110	-1.98303	no annotation
35.2	not assigned.not annotated	cg3g024140	-1.6397	no annotation
35.2	not assigned.not annotated	cg6g016190	4.05904	no annotation
35.2	not assigned.not annotated	cg9g015000	-10	no annotation
35.2	not assigned.not annotated	cg6g006740	1.84605	no annotation
35.2	not assigned.not annotated	cg5g011820	-10	no annotation
35.2	not assigned.not annotated	cg4g024020	1.9312	no annotation
35.2	not assigned.not annotated	cgung004150	2.56626	no annotation
35.2	not assigned.not annotated	cg2g002380	10	no annotation
35.2	not assigned.not annotated	cg2g002300	2.96023	no annotation
